# Supplementary material for: (E)-3-(4-Bromo­phen­yl)-1-(3,4-dichloro­phen­yl)prop-2-en-1-one
Source: Acta Crystallogr Sect E Struct Rep Online. 2009 Mar 25;65(Pt 4):o836. doi: 10.1107/S1600536809008162 (PMC2968950; doi:10.1107/S1600536809008162)
Supplement: Supplementary file 1 [file e-65-0o836-sup1.cif]

##############################################################################
###                                                                        ###
###        Electronic paper (Acta Crystallographica Section E)             ###
###                                                                        ###
##############################################################################
#                                                                            #
# This CIF contains the data in a paper accepted for publication in Acta     #
# Crystallographica Section E. It conforms to the requirements of Notes      #
# for Authors for Section E, and has been peer reviewed under the auspices   #
# of the IUCr Commission on Journals.                                        #
#                                                                            #
# Full details of the Crystallographic Information File format               #
# are given in the paper "The Crystallographic Information File (CIF):       #
# a New Standard Archive File for Crystallography" by S. R. Hall, F. H.      #
# Allen and I. D. Brown [Acta Cryst. (1991), A47, 655-685].                  #
#                                                                            #
# The current version of the core CIF dictionary is obtainable from          #
# ftp://ftp.iucr.org/pub/cif_core.dic. The current version number is 2.4.    #
#                                                                            #
# Software is freely available for graphical display of the structure(s) in  #
# this CIF.  For information consult the CIF home page http://www.iucr.org/  #
# cif/home.html                                                              #
#                                                                            #
# This file may be used for bona fide research purposes within the           #
# scientific community so long as proper attribution is given to the journal # 
# article from which it was obtained.                                        #
#                                                                            #
##############################################################################
                                             
data_global
_audit_creation_method     'WinGX routine CIF_UPDATE'
_audit_conform_dict_name     cif_core.dic
_audit_conform_dict_version     2.3
_journal_date_recd_electronic     2008-12-11
_journal_date_accepted     2009-03-05
_journal_name_full     'Acta Crystallographica, Section E'
_journal_year     2009
_journal_volume     65
_journal_issue      4
_journal_page_first     o836
_journal_page_last     o836
_journal_paper_category     QO
_journal_coeditor_code     YA2083
_publ_contact_author_name     'Rajni Kant'
_publ_contact_author_address
;
Department of Physics
University of Jammu
Jammu Tawi-180006
India
;
_publ_contact_author_email     rk_paper@rediffmail.com
_publ_contact_author_fax     '+91 191 2432051'
_publ_contact_author_phone     '+91 94 191 94375'
_publ_section_title
;
(<i>E</i>)-3-(4-Bromophenyl)-1-(3,4-dichlorophenyl)prop-2-en-1-one
;
loop_
    _publ_author_name
    _publ_author_address
    'Rajni Kant'
;
Department of Physics
University of Jammu
Jammu Tawi 180 006
India
;
    Kamni
;
School of Applied Physics and Mathematics
Shri Mata Vaishno Devi University
Jammu 182 121
India
;
    'B. Narayana'
;
Department of Studies in Chemistry
Mangalore University
Mangalagangotri 574 199
India
;
    'K. Veena'
;
Department of Studies in Chemistry
Mangalore University
Mangalagangotri 574 199
India
;
    'H. S. Yathirajan'
;
Department of Studies in Chemistry
University of Mysore
Manasagangotri 576 006
India
;
data_I
_audit_creation_method     'WinGX routine CIF_UPDATE'
_chemical_name_systematic
;
(E)-3-(4-Bromophenyl)-1-(3,4-dichlorophenyl)prop-2-en-1-one
;
_chemical_formula_moiety     'C15 H9 Br Cl2 O'
_chemical_formula_sum     'C15 H9 Br Cl2 O'
_chemical_formula_iupac     'C15 H9 Br Cl2 O'
_chemical_formula_weight     356.05
_chemical_melting_point     ?
_symmetry_cell_setting     triclinic
_symmetry_space_group_name_H-M     'P -1'
_symmetry_space_group_name_Hall     '-P 1'
loop_
    _symmetry_equiv_pos_as_xyz
    'x, y, z'
    '-x, -y, -z'
_cell_length_a     5.9370(5)
_cell_length_b     7.7365(6)
_cell_length_c     14.8254(11)
_cell_angle_alpha     81.347(6)
_cell_angle_beta     88.182(6)
_cell_angle_gamma     88.315(6)
_cell_volume     672.66(9)
_cell_formula_units_Z     2
_cell_measurement_reflns_used     2762
_cell_measurement_theta_min     3.2
_cell_measurement_theta_max     30.3
_cell_measurement_temperature     293(2)
_exptl_crystal_description     'rectangular'
_exptl_crystal_colour     'pale yellow'
_exptl_crystal_size_max     .30
_exptl_crystal_size_mid     .24
_exptl_crystal_size_min     .18
_exptl_crystal_density_diffrn     1.758
_exptl_crystal_density_meas     ?
_exptl_crystal_density_method     'not measured'
_exptl_crystal_F_000     352
_exptl_absorpt_coefficient_mu     3.44
_exptl_absorpt_correction_type     multi-scan
_exptl_absorpt_process_details     '(SADABS; Sheldrick, 2004)'
_exptl_absorpt_correction_T_min     0.383
_exptl_absorpt_correction_T_max     0.538
_diffrn_radiation_type     MoK\a
_diffrn_radiation_wavelength     0.71073
_diffrn_radiation_source     'fine-focus sealed tube'
_diffrn_radiation_monochromator     graphite
_diffrn_measurement_device_type     'Oxford Diffraction Xcalibur diffractometer'
_diffrn_measurement_device
                    'Oxford Diffraction Xcalibur diffractometer with CCD camera'
_diffrn_measurement_method     \w-2\q
_diffrn_detector_area_resol_mean     ?
_diffrn_reflns_number     7411
_diffrn_reflns_av_R_equivalents     0.024
_diffrn_reflns_theta_min     3.2
_diffrn_reflns_theta_max     30.3
_diffrn_reflns_theta_full     30.3
_diffrn_measured_fraction_theta_max     0.99
_diffrn_measured_fraction_theta_full     0.99
_diffrn_reflns_limit_h_min     -8
_diffrn_reflns_limit_h_max     8
_diffrn_reflns_limit_k_min     -10
_diffrn_reflns_limit_k_max     10
_diffrn_reflns_limit_l_min     -20
_diffrn_reflns_limit_l_max     20
_diffrn_standards_number     0
_diffrn_standards_interval_count     .
_diffrn_standards_interval_time     .
_diffrn_standards_decay_%     0
_reflns_number_total     3671
_reflns_number_gt     2762
_reflns_threshold_expression     I>2\s(I)
_refine_ls_structure_factor_coef     Fsqd
_refine_ls_matrix_type     full
_refine_ls_R_factor_gt     0.048
_refine_ls_wR_factor_ref     0.100
_refine_ls_goodness_of_fit_ref     1.14
_refine_ls_restrained_S_all     1.14
_refine_ls_number_reflns     3671
_refine_ls_number_parameters     209
_refine_ls_number_restraints     0
_refine_ls_hydrogen_treatment     refall
_refine_ls_weighting_scheme     calc
_refine_ls_weighting_details
          'calc w=1/[\s^2^(Fo^2^)+(0.0232P)^2^+0.974P] where P=(Fo^2^+2Fc^2^)/3'
_refine_ls_shift/su_max     0.002
_refine_ls_shift/su_mean     0.000
_refine_diff_density_max     0.61
_refine_diff_density_min     -0.50
_refine_ls_extinction_method     'SHELXL97 (Sheldrick, 2008)'
_refine_ls_extinction_coef     0.0163(13)
_refine_ls_extinction_expression
                                    Fc^*^=kFc[1+0.001xFc^2^\l^3^/sin(2\q)]^-1/4^
loop_
    _atom_type_symbol
    _atom_type_description
    _atom_type_scat_dispersion_real
    _atom_type_scat_dispersion_imag
    _atom_type_scat_source
    C C 0.003 0.002 'International Tables Vol C Tables 4.2.6.8 and 6.1.1.4'
    H H 0 0 'International Tables Vol C Tables 4.2.6.8 and 6.1.1.4'
    O O 0.011 0.006 'International Tables Vol C Tables 4.2.6.8 and 6.1.1.4'
    Cl Cl 0.148 0.159 'International Tables Vol C Tables 4.2.6.8 and 6.1.1.4'
    Br Br -0.29 2.46 'International Tables Vol C Tables 4.2.6.8 and 6.1.1.4'
_computing_data_collection     'CrysAlis Pro (Oxford Diffraction, 2007)'
_computing_cell_refinement     'CrysAlis Pro (Oxford Diffraction, 2007)'
_computing_data_reduction     'CrysAlis RED (Oxford Diffraction, 2007)'
_computing_structure_solution     'SHELXS86 (Sheldrick, 2008)'
_computing_structure_refinement     'SHELXL97 (Sheldrick, 2008)'
_computing_molecular_graphics     'ORTEP-3 for Windows (Farrugia, 1997)'
_computing_publication_material     'WinGX (Farrugia, 1999)'
loop_
    _atom_site_type_symbol
    _atom_site_label
    _atom_site_fract_x
    _atom_site_fract_y
    _atom_site_fract_z
    _atom_site_U_iso_or_equiv
    _atom_site_adp_type
    _atom_site_calc_flag
    _atom_site_refinement_flags
    _atom_site_occupancy
    _atom_site_disorder_assembly
    _atom_site_disorder_group
    H H4 -0.733(6) -0.335(4) 0.696(2) 0.029(9) Uiso d . 1 . .
    H H15 -0.435(6) -0.108(4) 0.215(2) 0.032(9) Uiso d . 1 . .
    H H14 -0.208(6) 0.023(5) 0.096(2) 0.038(9) Uiso d . 1 . .
    H H1 -0.040(6) -0.628(5) 0.737(2) 0.039(9) Uiso d . 1 . .
    H H12 0.256(6) 0.100(5) 0.275(2) 0.044(10) Uiso d . 1 . .
    H H6 -0.128(6) -0.465(5) 0.599(3) 0.047(11) Uiso d . 1 . .
    H H9 -0.520(6) -0.192(5) 0.370(2) 0.041(10) Uiso d . 1 . .
    H H11 0.024(6) -0.027(5) 0.393(3) 0.041(10) Uiso d . 1 . .
    H H8 -0.193(6) -0.212(5) 0.496(2) 0.045(10) Uiso d . 1 . .
    Br Br1 0.22801(7) 0.18580(5) 0.07919(2) 0.04765(14) Uani d . 1 . .
    Cl Cl1 -0.73344(15) -0.48572(14) 0.87746(6) 0.0488(2) Uani d . 1 . .
    Cl Cl2 -0.26813(16) -0.68518(13) 0.90475(6) 0.0491(2) Uani d . 1 . .
    C C12 0.1124(6) 0.0635(5) 0.2638(2) 0.0365(7) Uani d . 1 . .
    C C13 0.0417(5) 0.0773(4) 0.1753(2) 0.0339(7) Uani d . 1 . .
    C C4 -0.5964(6) -0.3937(4) 0.7036(2) 0.0325(7) Uani d . 1 . .
    C C3 -0.5425(5) -0.4813(4) 0.7880(2) 0.0308(6) Uani d . 1 . .
    C C10 -0.2309(5) -0.0822(4) 0.3167(2) 0.0314(7) Uani d . 1 . .
    C C6 -0.2335(6) -0.4685(5) 0.6444(2) 0.0377(8) Uani d . 1 . .
    C C11 -0.0236(6) -0.0170(5) 0.3342(2) 0.0354(7) Uani d . 1 . .
    C C5 -0.4425(5) -0.3860(4) 0.6308(2) 0.0321(7) Uani d . 1 . .
    C C2 -0.3345(5) -0.5675(4) 0.8006(2) 0.0316(6) Uani d . 1 . .
    C C9 -0.3824(6) -0.1641(5) 0.3887(2) 0.0358(7) Uani d . 1 . .
    C C15 -0.2963(6) -0.0639(5) 0.2264(2) 0.0350(7) Uani d . 1 . .
    O O1 -0.7120(4) -0.2757(4) 0.52258(17) 0.0547(7) Uani d . 1 . .
    C C1 -0.1805(6) -0.5621(5) 0.7283(2) 0.0385(8) Uani d . 1 . .
    C C7 -0.5123(6) -0.2916(5) 0.5405(2) 0.0374(7) Uani d . 1 . .
    C C14 -0.1609(6) 0.0134(5) 0.1552(2) 0.0375(8) Uani d . 1 . .
    C C8 -0.3364(6) -0.2186(5) 0.4749(2) 0.0392(8) Uani d . 1 . .
loop_
    _atom_site_aniso_label
    _atom_site_aniso_U_11
    _atom_site_aniso_U_22
    _atom_site_aniso_U_33
    _atom_site_aniso_U_12
    _atom_site_aniso_U_13
    _atom_site_aniso_U_23
    Br1 0.0529(2) 0.0481(2) 0.0392(2) -0.00965(17) 0.01013(15) 0.00191(15)
    Cl1 0.0466(5) 0.0615(6) 0.0345(4) 0.0011(4) 0.0124(3) 0.0022(4)
    Cl2 0.0572(5) 0.0459(5) 0.0403(5) 0.0040(4) -0.0066(4) 0.0064(4)
    C12 0.0330(17) 0.0381(19) 0.0386(17) -0.0066(15) -0.0010(13) -0.0049(14)
    C13 0.0387(17) 0.0287(17) 0.0320(15) 0.0015(14) 0.0051(13) 0.0008(12)
    C4 0.0310(16) 0.0332(18) 0.0330(16) -0.0052(14) 0.0002(12) -0.0027(13)
    C3 0.0339(15) 0.0287(16) 0.0297(15) -0.0068(13) 0.0047(12) -0.0038(12)
    C10 0.0366(16) 0.0291(17) 0.0284(15) -0.0029(13) -0.0002(12) -0.0039(12)
    C6 0.0348(17) 0.048(2) 0.0325(16) -0.0062(15) 0.0045(13) -0.0113(14)
    C11 0.0384(17) 0.0394(19) 0.0281(15) -0.0022(15) -0.0038(13) -0.0037(13)
    C5 0.0327(15) 0.0360(18) 0.0282(15) -0.0085(14) 0.0007(12) -0.0052(13)
    C2 0.0393(17) 0.0258(16) 0.0303(15) -0.0007(13) -0.0054(12) -0.0055(12)
    C9 0.0367(17) 0.0372(19) 0.0332(16) -0.0062(15) -0.0016(13) -0.0034(13)
    C15 0.0344(17) 0.0365(19) 0.0343(16) -0.0055(14) -0.0047(13) -0.0040(14)
    O1 0.0375(13) 0.085(2) 0.0372(13) -0.0068(14) -0.0018(10) 0.0060(13)
    C1 0.0371(18) 0.039(2) 0.0410(18) 0.0011(15) -0.0018(14) -0.0100(15)
    C7 0.0401(18) 0.042(2) 0.0299(16) -0.0066(15) 0.0000(13) -0.0042(14)
    C14 0.0461(19) 0.040(2) 0.0259(15) -0.0029(16) -0.0044(13) -0.0016(13)
    C8 0.0358(17) 0.048(2) 0.0328(16) -0.0096(16) -0.0014(13) -0.0006(14)
_geom_special_details
;
 All esds (except the esd in the dihedral angle between two l.s. planes)
 are estimated using the full covariance matrix.  The cell esds are taken
 into account individually in the estimation of esds in distances, angles
 and torsion angles; correlations between esds in cell parameters are only
 used when they are defined by crystal symmetry.  An approximate (isotropic)
 treatment of cell esds is used for estimating esds involving l.s. planes.
;
loop_
    _geom_bond_atom_site_label_1
    _geom_bond_atom_site_label_2
    _geom_bond_site_symmetry_2
    _geom_bond_distance
    _geom_bond_publ_flag
    Br1 C13 . 1.885(3) ?
    Cl1 C3 . 1.714(3) ?
    Cl2 C2 . 1.722(3) ?
    C12 C13 . 1.379(5) ?
    C12 C11 . 1.381(4) ?
    C12 H12 . 0.93(4) ?
    C13 C14 . 1.372(5) ?
    C4 C3 . 1.373(4) ?
    C4 C5 . 1.387(4) ?
    C4 H4 . 0.92(3) ?
    C3 C2 . 1.391(4) ?
    C10 C11 . 1.390(5) ?
    C10 C15 . 1.392(4) ?
    C10 C9 . 1.455(4) ?
    C6 C1 . 1.383(5) ?
    C6 C5 . 1.385(5) ?
    C6 H6 . 0.90(4) ?
    C11 H11 . 0.92(4) ?
    C5 C7 . 1.491(4) ?
    C2 C1 . 1.382(5) ?
    C9 C8 . 1.319(5) ?
    C9 H9 . 0.91(4) ?
    C15 C14 . 1.379(4) ?
    C15 H15 . 0.93(3) ?
    O1 C7 . 1.222(4) ?
    C1 H1 . 0.96(4) ?
    C7 C8 . 1.470(4) ?
    C14 H14 . 0.92(4) ?
    C8 H8 . 0.92(4) ?
loop_
    _geom_angle_atom_site_label_1
    _geom_angle_atom_site_label_2
    _geom_angle_atom_site_label_3
    _geom_angle_site_symmetry_1
    _geom_angle_site_symmetry_3
    _geom_angle
    _geom_angle_publ_flag
    C13 C12 C11 . . 119.3(3) ?
    C13 C12 H12 . . 119(2) ?
    C11 C12 H12 . . 121(2) ?
    C14 C13 C12 . . 121.6(3) ?
    C14 C13 Br1 . . 119.0(2) ?
    C12 C13 Br1 . . 119.3(2) ?
    C3 C4 C5 . . 120.6(3) ?
    C3 C4 H4 . . 120(2) ?
    C5 C4 H4 . . 120(2) ?
    C4 C3 C2 . . 120.0(3) ?
    C4 C3 Cl1 . . 119.8(2) ?
    C2 C3 Cl1 . . 120.2(2) ?
    C11 C10 C15 . . 117.9(3) ?
    C11 C10 C9 . . 122.8(3) ?
    C15 C10 C9 . . 119.3(3) ?
    C1 C6 C5 . . 120.8(3) ?
    C1 C6 H6 . . 117(2) ?
    C5 C6 H6 . . 122(2) ?
    C12 C11 C10 . . 120.8(3) ?
    C12 C11 H11 . . 119(2) ?
    C10 C11 H11 . . 120(2) ?
    C6 C5 C4 . . 119.1(3) ?
    C6 C5 C7 . . 122.9(3) ?
    C4 C5 C7 . . 118.1(3) ?
    C1 C2 C3 . . 119.9(3) ?
    C1 C2 Cl2 . . 119.4(3) ?
    C3 C2 Cl2 . . 120.7(2) ?
    C8 C9 C10 . . 127.7(3) ?
    C8 C9 H9 . . 116(2) ?
    C10 C9 H9 . . 116(2) ?
    C14 C15 C10 . . 122.0(3) ?
    C14 C15 H15 . . 121(2) ?
    C10 C15 H15 . . 117(2) ?
    C2 C1 C6 . . 119.6(3) ?
    C2 C1 H1 . . 119(2) ?
    C6 C1 H1 . . 121(2) ?
    O1 C7 C8 . . 121.5(3) ?
    O1 C7 C5 . . 120.0(3) ?
    C8 C7 C5 . . 118.5(3) ?
    C13 C14 C15 . . 118.3(3) ?
    C13 C14 H14 . . 122(2) ?
    C15 C14 H14 . . 120(2) ?
    C9 C8 C7 . . 121.0(3) ?
    C9 C8 H8 . . 121(2) ?
    C7 C8 H8 . . 118(2) ?
