# Supplementary material for: (E)-3-(4-Bromo­phen­yl)-1-(3,4-dichloro­phen­yl)prop-2-en-1-one
Source: Acta Crystallogr Sect E Struct Rep Online. 2009 Mar 25;65(Pt 4):o836. doi: 10.1107/S1600536809008162 (PMC2968950; doi:10.1107/S1600536809008162)
Supplement: Supplementary file 2 [file e-65-0o836-Isup2.hkl]

#
# h,k,l, Fc-squared, Fo-squared, sigma(Fo-squared) and status flag
#
data_I
_shelx_title ' RKNARAYANA-1 in P-1'
_shelx_refln_list_code          4
_shelx_F_calc_maximum      187.09
_exptl_crystal_F_000       351.96
_reflns_d_resolution_high  0.7048
 
loop_
 _symmetry_equiv_pos_as_xyz
 'x, y, z'
 '-x, -y, -z'
 
_cell_length_a     5.9370
_cell_length_b     7.7365
_cell_length_c    14.8254
_cell_angle_alpha  81.347
_cell_angle_beta   88.182
_cell_angle_gamma  88.315
 
_shelx_F_squared_multiplier     1.000
 
loop_
 _refln_index_h
 _refln_index_k
 _refln_index_l
 _refln_F_squared_calc
 _refln_F_squared_meas
 _refln_F_squared_sigma
 _refln_observed_status
   1   0   0      360.00      382.35      2.22 o
   2   0   0    10778.82    10865.42     76.65 o
   3   0   0        2.85        3.78      1.78 o
   4   0   0     2557.84     2539.67      7.91 o
   5   0   0       18.68       22.06      2.83 o
   6   0   0      226.62      229.04      6.55 o
   7   0   0        0.78        7.07      4.09 o
   8   0   0       14.81        2.35      4.02 o
  -8   1   0       28.26       23.57     20.66 o
  -7   1   0       47.89       45.95      6.88 o
  -6   1   0      313.79      300.58      8.42 o
  -5   1   0      215.25      211.04      3.36 o
  -4   1   0      530.09      525.58      3.80 o
  -3   1   0      161.91      146.75      3.03 o
  -2   1   0      857.10      858.29      5.76 o
  -1   1   0     7389.90     7724.35     39.08 o
   1   1   0      488.09      552.22      2.35 o
   2   1   0       42.65       45.73      1.43 o
   3   1   0       66.67       72.68      2.23 o
   4   1   0      174.16      168.04      2.46 o
   5   1   0        3.37        5.11      8.75 o
   6   1   0      115.76      115.37     10.18 o
   7   1   0        5.22       18.12      5.30 o
   8   1   0       55.18       69.95      7.90 o
  -7   2   0        1.35       -1.04     22.17 o
  -6   2   0       63.46       55.69      7.14 o
  -5   2   0      110.73      115.70      3.24 o
  -4   2   0       69.65       68.11      5.26 o
  -3   2   0      778.76      806.54     13.72 o
  -2   2   0      456.96      458.06      2.54 o
  -1   2   0    14682.27    14967.43    143.15 o
   0   2   0       94.73      115.45      1.43 o
   1   2   0     6294.31     6325.27    168.19 o
   2   2   0      875.13      906.98      7.30 o
   3   2   0     1287.88     1322.00      4.96 o
   4   2   0      113.32      115.70      5.26 o
   5   2   0      314.03      300.13     18.74 o
   6   2   0       15.23       20.08      5.15 o
   7   2   0      148.89      174.31      9.13 o
   8   2   0        0.40       16.45      7.51 o
  -7   3   0       39.54       30.29     10.66 o
  -6   3   0        3.41       20.81      4.91 o
  -5   3   0       13.95       25.81      6.08 o
  -4   3   0       22.21       18.12      2.70 o
  -3   3   0      211.25      181.82      4.16 o
  -2   3   0     1791.88     1776.43     65.49 o
  -1   3   0       18.93       25.40      2.93 o
   0   3   0     1368.74     1335.78      8.88 o
   1   3   0      116.20      118.36      4.15 o
   2   3   0     1636.13     1651.18      7.56 o
   3   3   0       55.04       47.68      2.81 o
   4   3   0      733.20      714.38      8.03 o
   5   3   0      368.14      288.13     47.64 o
   6   3   0      275.62      325.75      8.08 o
   7   3   0       79.48       99.11      8.29 o
   8   3   0       18.16       47.22      9.43 o
  -7   4   0       47.17       24.33     53.48 o
  -6   4   0        4.12       22.60      6.83 o
  -5   4   0      278.72      258.83     11.99 o
  -4   4   0      360.07      363.39     12.37 o
  -3   4   0      989.87      946.24     14.17 o
  -2   4   0      158.74      157.15      8.71 o
  -1   4   0     1115.09     1056.30     50.79 o
   0   4   0      440.46      396.71      3.43 o
   1   4   0     2014.11     2037.96     41.96 o
   2   4   0      167.80      163.06      5.45 o
   5   4   0       39.76       71.59      9.24 o
   6   4   0       94.70      127.22     11.06 o
   7   4   0       18.91       34.19     13.72 o
  -7   5   0       20.38       45.76      9.94 o
  -6   5   0        4.19        9.12     17.96 o
  -5   5   0      216.43      200.61     14.38 o
  -3   5   0       10.34        7.83     11.57 o
  -2   5   0       10.75       10.60     10.46 o
  -1   5   0       33.88       33.11      4.34 o
   0   5   0       55.69       47.42      2.43 o
   1   5   0      292.99      292.81      8.56 o
   2   5   0       68.78       78.33      5.74 o
   3   5   0      226.47      244.20      7.74 o
   4   5   0      229.62      226.89      9.90 o
   5   5   0      389.88      403.61     11.57 o
   6   5   0        7.38       13.93     10.19 o
   7   5   0       22.29       26.32     12.44 o
  -6   6   0       50.02       52.83     17.59 o
  -5   6   0       85.38       94.41     15.89 o
  -4   6   0      223.99      199.33     13.70 o
  -3   6   0      296.94      343.77     13.82 o
  -2   6   0      453.89      494.16     12.77 o
  -1   6   0      881.44      898.97     13.93 o
   0   6   0      554.64      518.11      9.05 o
   1   6   0      976.42     1011.30     13.06 o
   2   6   0      426.44      496.07     33.76 o
   3   6   0       91.09      107.60      8.00 o
   4   6   0      271.94      310.60     11.05 o
   5   6   0       20.24       33.71      8.83 o
   6   6   0       16.34       31.59     12.87 o
   7   6   0        7.70        8.92      9.06 o
  -6   7   0       92.27       80.06     18.40 o
  -5   7   0        0.12        0.12      0.47 o
  -4   7   0       80.45      105.95     10.13 o
  -2   7   0       92.39       92.58     10.23 o
  -1   7   0       14.12       12.61     11.56 o
   0   7   0       79.26       75.41      9.44 o
   1   7   0       97.75       94.55      4.50 o
   2   7   0        6.93       24.10     10.96 o
   3   7   0       45.97       80.97     18.03 o
   4   7   0        0.81        4.98      6.33 o
   5   7   0        3.07        5.56     11.19 o
   6   7   0       10.84       12.75     12.99 o
  -5   8   0        2.06        8.60     13.53 o
  -4   8   0       31.71       40.52     11.94 o
  -3   8   0        0.11        4.57      7.58 o
  -2   8   0      179.45      189.98     11.69 o
  -1   8   0       16.13       21.32     10.34 o
   0   8   0      361.82      357.05     12.49 o
   1   8   0        6.63        4.54     25.81 o
   2   8   0      369.19      404.69     19.87 o
   3   8   0        2.86        3.37      7.90 o
   4   8   0       45.95       47.24     10.87 o
   5   8   0       11.87        4.01     12.26 o
  -4   9   0        0.54        9.19      9.07 o
  -3   9   0       15.12       19.99     13.94 o
  -2   9   0       15.42       16.36     13.30 o
  -1   9   0       11.74       13.06     14.92 o
   0   9   0       48.08       39.50     12.58 o
   1   9   0      119.92      136.90     13.91 o
   2   9   0       20.09       13.35    103.81 o
   4   9   0       37.59       17.77     14.60 o
  -2  10   0       19.92       22.16     17.00 o
  -1  10   0      100.61       78.75     15.22 o
   0  10   0       56.85       52.12     14.78 o
   1  10   0       70.77       90.01     15.46 o
  -2 -10   1       17.88        3.25     11.89 o
  -1 -10   1       42.18       36.16     15.02 o
   1 -10   1       11.76       12.33     21.27 o
   2 -10   1       18.63       15.96     16.02 o
  -4  -9   1       25.74       16.30     15.32 o
  -3  -9   1       20.64       21.37     13.91 o
  -1  -9   1        4.80        4.64     20.59 o
   1  -9   1      196.19      198.35     14.38 o
   2  -9   1        0.87       -0.10      0.26 o
   3  -9   1        7.07       13.81     14.08 o
   4  -9   1        0.94        0.24      3.79 o
  -5  -8   1       51.96       54.51     11.01 o
  -4  -8   1       74.87       93.58     16.54 o
  -3  -8   1       59.35       64.67     11.74 o
  -2  -8   1       56.58       73.28     11.12 o
  -1  -8   1      444.15      469.23     14.36 o
   0  -8   1      246.47      256.84     11.53 o
   1  -8   1      222.24      245.28     12.43 o
   2  -8   1       81.85       97.63     12.45 o
   3  -8   1      105.20      108.21     13.93 o
   4  -8   1       41.15       40.79     14.85 o
   5  -8   1        7.29       15.51     13.25 o
  -6  -7   1       37.41       39.51     24.50 o
  -5  -7   1       12.25       30.54     10.91 o
  -4  -7   1       76.23       86.11     27.22 o
  -3  -7   1       36.62       28.25     10.48 o
  -2  -7   1      344.86      398.94     12.69 o
  -1  -7   1       13.79        9.42      4.54 o
   0  -7   1       12.46        1.82     12.74 o
   2  -7   1       21.80       21.87      9.20 o
   3  -7   1        1.93        1.73     18.97 o
   4  -7   1       52.34       42.93     13.31 o
   5  -7   1        0.33        5.05     17.13 o
   6  -7   1       21.88       25.18     22.61 o
  -7  -6   1        0.74       24.29      9.19 o
  -6  -6   1       85.62      119.74     30.97 o
  -5  -6   1        2.66       24.51      8.40 o
  -4  -6   1      158.73      167.70     39.23 o
  -3  -6   1       49.22       48.81     16.38 o
  -2  -6   1     1352.30     1340.49    137.78 o
  -1  -6   1      168.32      169.24      7.63 o
   0  -6   1     1373.04     1312.32      8.79 o
   1  -6   1      180.95      167.01      8.29 o
   2  -6   1      651.08      699.20     13.33 o
   3  -6   1      110.28      132.04     12.20 o
   4  -6   1      107.54      114.81     14.34 o
   5  -6   1       30.34        7.94     41.01 o
   6  -6   1       22.91       10.04     48.48 o
  -7  -5   1       40.64       66.83     24.78 o
  -6  -5   1        3.43       16.44      8.34 o
  -5  -5   1      215.42      223.73     41.98 o
  -1  -5   1     1010.57     1100.50      6.91 o
   0  -5   1       39.31       40.73      2.22 o
   1  -5   1      269.27      251.99      7.51 o
   2  -5   1       53.91       68.48      9.72 o
   3  -5   1       18.53       28.53      8.97 o
   4  -5   1      118.58      112.16      9.84 o
   5  -5   1       11.84        1.06      1.52 o
   6  -5   1        7.46        6.69     10.59 o
   7  -5   1       10.93       34.57      8.79 o
  -7  -4   1       39.54       65.21     32.49 o
  -6  -4   1      285.22      295.08     54.15 o
  -5  -4   1       23.17       18.02      4.95 o
   0  -4   1      464.82      481.06      4.13 o
   1  -4   1      360.49      344.45      7.81 o
   2  -4   1      139.50      143.83      6.75 o
   3  -4   1      416.83      428.16     11.16 o
   4  -4   1       73.53       62.70     13.84 o
   5  -4   1       36.75       33.02     13.22 o
   6  -4   1        6.06       17.54      5.65 o
   7  -4   1       49.93       72.47     20.43 o
  -8  -3   1        0.44       23.02      7.13 o
  -7  -3   1       14.75       28.70      6.48 o
  -6  -3   1       49.60       74.28     32.72 o
  -5  -3   1        5.63       11.98      4.39 o
  -4  -3   1      734.02      733.32      5.70 o
  -3  -3   1       47.83       50.78      3.98 o
   0  -3   1     1269.09     1345.48     63.79 o
   1  -3   1      246.38      226.12      6.94 o
   2  -3   1     2133.83     2100.91     39.74 o
   3  -3   1      236.73      239.77      3.06 o
   4  -3   1      602.28      661.91      9.54 o
   5  -3   1      244.99      247.86     10.46 o
   6  -3   1       69.89       82.41      8.48 o
   7  -3   1       58.65       51.14      9.39 o
  -8  -2   1        0.40       22.82      7.04 o
  -7  -2   1       40.86       66.06     10.74 o
  -6  -2   1       68.95       61.36      7.82 o
  -5  -2   1     2087.41     2043.18      7.93 o
  -4  -2   1       16.11       20.91      2.09 o
  -3  -2   1     3862.80     3948.93      9.43 o
  -2  -2   1       38.42       47.12      2.01 o
   0  -2   1       83.36       91.97      2.07 o
   1  -2   1     7169.58     7448.80    146.04 o
   2  -2   1       13.70       10.79      1.71 o
   3  -2   1     1837.58     1683.98     20.26 o
   4  -2   1      166.92      176.97      3.75 o
   5  -2   1      232.69      221.99      4.56 o
   6  -2   1       40.10       26.71     14.88 o
   7  -2   1       11.13        4.74      9.41 o
   8  -2   1        0.31        2.53    240.75 o
  -8  -1   1        2.77       18.76      6.15 o
  -7  -1   1       80.47      101.40     11.22 o
  -6  -1   1      196.91      180.66      6.89 o
  -5  -1   1      150.97      153.28      4.25 o
  -4  -1   1      413.81      414.88      3.50 o
  -3  -1   1       43.31       36.01      1.39 o
  -2  -1   1      376.51      374.14      3.58 o
  -1  -1   1      489.04      533.72      2.65 o
   0  -1   1      305.79      324.19      2.05 o
   1  -1   1     1776.67     1848.60     25.58 o
   2  -1   1      502.59      547.65      4.14 o
   3  -1   1     2951.73     3107.16      9.64 o
   4  -1   1       75.44       79.05      2.56 o
   5  -1   1      218.36      207.47      3.17 o
   6  -1   1       28.83       33.68      5.21 o
   7  -1   1        4.39        5.88      6.21 o
   8  -1   1       11.74       18.49     10.43 o
  -8   0   1        4.45       12.17      5.56 o
  -7   0   1        4.93       12.39      4.78 o
  -6   0   1       52.85       55.63      4.41 o
  -5   0   1       84.51       79.13      5.55 o
  -4   0   1      736.90      749.68      4.26 o
  -3   0   1      577.32      565.66      3.04 o
  -2   0   1     1945.90     1930.65      7.25 o
  -1   0   1     2372.49     2471.53     19.84 o
   1   0   1      113.59      111.16      1.80 o
   2   0   1    10218.29    10128.03     47.62 o
   3   0   1        3.41        2.25      1.61 o
   4   0   1     1194.18     1144.75      4.21 o
   5   0   1        5.76        7.93      2.00 o
   6   0   1      329.06      318.89     13.26 o
   7   0   1        0.89        7.05      5.08 o
   8   0   1       47.20       71.91     22.79 o
  -8   1   1       17.48       32.58     11.42 o
  -7   1   1       54.89       61.53      5.18 o
  -6   1   1       77.93       81.09      6.48 o
  -5   1   1      435.61      422.62      5.27 o
  -4   1   1      359.85      344.74      3.14 o
  -3   1   1      591.70      553.35      4.44 o
  -2   1   1      495.73      474.93      2.14 o
  -1   1   1      132.70      160.87      1.24 o
   1   1   1       96.60      116.05      1.52 o
   2   1   1      318.55      367.32      1.90 o
   3   1   1      218.50      190.81      1.52 o
   4   1   1       18.07       14.35      2.00 o
   5   1   1      312.73      321.19      5.02 o
   6   1   1        2.33        8.92      7.02 o
   7   1   1       25.87       39.44      5.49 o
   8   1   1        0.72        0.59      2.36 o
  -8   2   1       17.69       22.47      8.34 o
  -7   2   1       39.88       46.28      8.29 o
  -6   2   1       94.02       85.99      5.34 o
  -5   2   1      125.65      127.39      4.86 o
  -4   2   1      389.43      388.77      5.24 o
  -3   2   1      153.29      168.82      2.31 o
  -2   2   1     2399.67     2482.52     11.99 o
  -1   2   1     2424.48     2511.12     47.67 o
   0   2   1      220.87      216.46      2.93 o
   1   2   1     3761.69     3889.23     45.52 o
   2   2   1      712.05      703.75      2.91 o
   3   2   1      444.59      408.57      2.60 o
   4   2   1      261.43      293.62      4.06 o
   5   2   1      228.74      237.11      9.18 o
   6   2   1        5.73       14.90      6.04 o
   7   2   1       68.97       82.43      7.96 o
   8   2   1        2.59       17.22      7.06 o
  -5   3   1       38.84       38.45      6.72 o
  -4   3   1        3.70        4.72      2.05 o
  -3   3   1      708.96      763.12      4.13 o
  -2   3   1      266.65      321.89      8.64 o
  -1   3   1      852.72      860.01      9.76 o
   0   3   1     1333.15     1357.08     16.67 o
   1   3   1      794.62      812.04      9.31 o
   2   3   1      453.91      411.27      3.72 o
   3   3   1       76.63       89.43      2.22 o
   4   3   1     1094.79     1149.05     16.67 o
   5   3   1        2.94        4.07      1.93 o
   6   3   1      412.65      452.19     13.25 o
   7   3   1        0.10       13.57      4.59 o
   8   3   1       23.35       27.99     15.05 o
  -6   4   1      131.67      144.27     10.38 o
  -5   4   1      149.79      126.71     10.47 o
  -4   4   1      673.57      651.24     12.17 o
  -3   4   1      568.32      533.79     11.71 o
  -2   4   1     2008.41     1928.22     48.02 o
  -1   4   1     2637.86     2645.04    137.83 o
   0   4   1      765.21      737.01      6.62 o
   1   4   1     1038.59      959.33      9.53 o
   2   4   1      195.87      204.57     14.41 o
   3   4   1     1359.75     1405.38     18.96 o
   4   4   1      127.84      131.04     12.71 o
   5   4   1      543.09      566.86     12.96 o
   6   4   1      131.20      160.06     12.25 o
   7   4   1        1.75        5.75      5.65 o
  -7   5   1       23.20       13.95     13.37 o
  -6   5   1        0.24       -0.93      1.30 o
  -5   5   1      136.74      133.98     11.61 o
  -4   5   1        6.50       -1.05      1.97 o
  -3   5   1      334.67      352.61     10.94 o
  -2   5   1      486.59      481.49     39.98 o
  -1   5   1       44.18       45.48      2.75 o
   0   5   1       73.34       76.11      3.23 o
   1   5   1        2.31        4.83      3.52 o
   2   5   1      170.44      169.89     11.98 o
   3   5   1      117.43      122.76      6.74 o
   4   5   1      165.90      204.63      9.87 o
   5   5   1       35.42       46.67      9.93 o
   6   5   1       33.16       38.43     12.40 o
   7   5   1       72.57       48.01     17.99 o
  -6   6   1        1.71        3.81      8.32 o
  -5   6   1       32.77       20.53     12.93 o
  -4   6   1       99.99       89.93     10.52 o
  -3   6   1      635.49      691.77     15.81 o
  -2   6   1      262.94      239.93     22.21 o
  -1   6   1      383.04      412.06     24.58 o
   0   6   1      276.34      249.60      5.60 o
   1   6   1      588.57      579.82      5.85 o
   2   6   1      489.98      499.35     32.33 o
   3   6   1      739.25      810.22     13.00 o
   4   6   1      494.41      524.79     13.43 o
   5   6   1      201.69      219.91     12.15 o
   6   6   1       96.59       90.98     15.58 o
   7   6   1       61.67       37.53     33.58 o
  -5   7   1        0.10        3.24     16.22 o
  -4   7   1      174.50      186.97     12.79 o
  -3   7   1        5.60        4.82     11.00 o
  -2   7   1       48.92       58.40      9.30 o
  -1   7   1       30.49       22.41      7.07 o
   0   7   1      137.06      136.24      6.90 o
   1   7   1      163.03      149.56      7.53 o
   2   7   1      134.71      152.84      6.26 o
   3   7   1      439.03      481.17     31.24 o
   4   7   1       38.97       47.93     10.63 o
   5   7   1       24.46       30.06     13.50 o
  -5   8   1        6.80       18.52     18.94 o
  -4   8   1        9.84       17.36     10.07 o
  -3   8   1        2.51       11.78     12.81 o
  -2   8   1       45.16       39.09     11.71 o
  -1   8   1       70.94       78.59     10.62 o
   0   8   1      130.60      131.01     10.26 o
   1   8   1       66.86       57.87     10.95 o
   2   8   1      294.06      314.48     11.26 o
   3   8   1       15.18       -0.36      0.56 o
   4   8   1       61.29       64.78     14.92 o
  -4   9   1        0.10        4.00      8.91 o
  -3   9   1        0.51        2.50      5.52 o
  -2   9   1        0.20        5.65     17.11 o
  -1   9   1        1.71        0.36      2.56 o
   0   9   1       12.05        8.53     24.66 o
   1   9   1       18.62       19.51     16.20 o
   2   9   1      220.62      230.07     13.95 o
   4   9   1       56.06       34.23     12.72 o
  -2  10   1       42.68       60.16     12.84 o
  -1  10   1       11.92       12.36     14.08 o
   0  10   1      149.96      173.41     14.69 o
   1  10   1       43.03       30.12     15.68 o
  -2 -10   2       18.30        8.77     19.16 o
  -1 -10   2       17.23        9.24     16.24 o
   0 -10   2       13.83       11.77     22.71 o
   2 -10   2        3.70       13.76     16.83 o
  -4  -9   2       14.69        5.18    300.16 o
  -3  -9   2        6.76       -0.77      1.14 o
  -2  -9   2       18.20       13.00     24.52 o
   1  -9   2       24.68       24.64     12.84 o
   2  -9   2       23.06       33.61     13.52 o
   3  -9   2       46.10       60.73     14.29 o
   4  -9   2        9.27        8.02     10.78 o
  -5  -8   2      100.17      127.99     30.34 o
  -4  -8   2        9.89       18.26      9.25 o
  -3  -8   2      272.92      360.09     30.54 o
  -2  -8   2        1.21       10.10      8.20 o
  -1  -8   2      288.99      316.84     12.77 o
   0  -8   2       49.63       46.04     12.50 o
   1  -8   2      609.41      616.51     15.09 o
   2  -8   2        8.53       13.56      9.27 o
   3  -8   2       72.36       77.46     12.65 o
   4  -8   2       42.27       45.04     13.31 o
   5  -8   2       27.85       27.63     13.11 o
  -6  -7   2      123.66      145.01     30.31 o
  -5  -7   2        0.05       13.64      8.30 o
  -4  -7   2      241.43      251.67     43.31 o
  -3  -7   2        1.53       10.64      7.21 o
  -2  -7   2      143.77      194.86      9.66 o
  -1  -7   2       60.63       65.13     13.56 o
   0  -7   2      258.70      260.49     10.84 o
   2  -7   2      109.81      104.58     10.76 o
   3  -7   2       58.35       63.92     11.38 o
   4  -7   2       12.25        5.72     19.48 o
  -6  -6   2       15.20       37.38     11.97 o
  -5  -6   2       45.70       58.30     21.16 o
  -4  -6   2      140.88      111.72     13.75 o
  -2  -6   2      670.93      588.55     10.93 o
  -1  -6   2       75.26      101.98      5.40 o
   0  -6   2     1292.83     1268.97     30.17 o
   1  -6   2       57.68       59.86      7.56 o
   2  -6   2      745.13      807.86     14.00 o
   3  -6   2        3.93       14.04      8.56 o
   4  -6   2      144.80      159.32     12.91 o
   5  -6   2       10.37       -1.65      1.65 o
   6  -6   2        7.52        2.29      6.37 o
  -7  -5   2       57.12       67.22     25.98 o
  -6  -5   2       23.02       39.06      9.70 o
  -5  -5   2      163.41      123.84     15.68 o
  -3  -5   2      527.34      452.91     10.32 o
  -1  -5   2     1303.55     1268.25     10.94 o
   0  -5   2       90.29       84.98      3.09 o
   1  -5   2      364.32      349.08      9.44 o
   2  -5   2       64.11       61.54      3.61 o
   3  -5   2      147.76      171.27     10.77 o
   4  -5   2       69.40       69.08     10.38 o
   5  -5   2       54.19       33.99     23.57 o
   6  -5   2       42.93       40.61     14.21 o
   7  -5   2       24.12       37.91     11.47 o
  -7  -4   2       36.22        7.83     19.78 o
  -6  -4   2       89.37       68.79     19.36 o
  -4  -4   2      533.35      472.13     12.50 o
  -3  -4   2       69.06       52.98      8.63 o
  -2  -4   2     1344.81     1234.96     11.78 o
  -1  -4   2      739.10      721.62      7.94 o
   0  -4   2     1320.98     1315.29     27.19 o
   1  -4   2      456.69      415.16      7.75 o
   2  -4   2     1104.95     1059.88     27.99 o
   3  -4   2      133.59      131.96      6.17 o
   4  -4   2      311.59      301.34      7.44 o
   5  -4   2       11.26       11.39     25.09 o
   6  -4   2       27.45       41.32      9.27 o
   7  -4   2       12.82       37.25      8.56 o
  -8  -3   2        4.68       36.54      7.26 o
  -7  -3   2       11.89       36.25      6.55 o
  -6  -3   2       12.34       17.67      7.40 o
  -5  -3   2       38.88       24.96      9.84 o
  -4  -3   2      442.61      436.27      5.25 o
  -3  -3   2        7.96        9.22      4.15 o
  -2  -3   2      377.07      388.27      7.24 o
  -1  -3   2        7.01        3.68    106.96 o
   0  -3   2      361.69      362.60      3.97 o
   1  -3   2       62.39       59.17      3.14 o
   2  -3   2      305.91      264.11      5.86 o
   3  -3   2      195.78      181.04      7.15 o
   4  -3   2      229.03      227.82      4.57 o
   5  -3   2      432.42      420.18     26.67 o
   6  -3   2      104.41      100.51     10.94 o
   7  -3   2       35.30       31.16     10.63 o
  -8  -2   2       21.97       32.51      7.22 o
  -7  -2   2       39.57       47.21     10.67 o
  -6  -2   2       70.34       86.87      6.87 o
  -5  -2   2      157.71      185.22      4.25 o
  -4  -2   2      263.84      268.82      8.19 o
  -3  -2   2     3940.34     4004.81     45.81 o
  -2  -2   2       33.45       44.03      2.02 o
  -1  -2   2     8752.48     8965.45     78.90 o
   0  -2   2       57.70       58.04      1.60 o
   1  -2   2     7784.76     7728.41     48.46 o
   2  -2   2        7.91       12.24      2.39 o
   3  -2   2     3552.11     3464.86     17.61 o
   4  -2   2       20.80       21.34      3.76 o
   5  -2   2      868.91      809.96      8.60 o
   6  -2   2       86.09       78.50      7.46 o
   7  -2   2       90.08       84.49      8.04 o
   8  -2   2        0.17        7.59     20.24 o
  -8  -1   2        8.56       16.19      5.07 o
  -7  -1   2      175.24      178.84      8.40 o
  -6  -1   2       92.61       90.30      6.50 o
  -5  -1   2     1934.52     1837.90     17.06 o
  -4  -1   2      304.81      291.75      4.23 o
  -3  -1   2     1121.39     1114.26      4.46 o
  -2  -1   2      789.71      794.39      3.22 o
  -1  -1   2      618.27      651.60      2.35 o
   0  -1   2      730.39      733.95      7.36 o
   1  -1   2      873.41      932.60      3.04 o
   2  -1   2      539.28      547.73      3.94 o
   3  -1   2       22.11       18.99      3.62 o
   4  -1   2       11.65       23.45      2.04 o
   5  -1   2       13.80       22.01      2.52 o
   6  -1   2        9.04        2.44      3.28 o
   7  -1   2       63.78       52.72     12.74 o
   8  -1   2        3.97       12.20      7.04 o
  -8   0   2        0.27       12.41      4.70 o
  -7   0   2       54.48       58.54      5.72 o
  -6   0   2      123.15      116.68      4.52 o
  -5   0   2       87.04       91.07      4.09 o
  -4   0   2      329.98      320.86      3.33 o
  -3   0   2      585.07      553.10      4.48 o
  -2   0   2     1726.53     1809.57      6.04 o
  -1   0   2     1220.75     1292.55      3.62 o
   1   0   2     4175.46     4213.86     54.32 o
   2   0   2     1024.87     1027.87      3.16 o
   3   0   2      505.89      526.95      2.11 o
   4   0   2      344.17      303.02      2.94 o
   5   0   2      111.59      116.51      3.34 o
   6   0   2      297.21      306.90      5.11 o
   7   0   2        0.16        8.62      7.37 o
   8   0   2       18.05       48.53     21.12 o
  -8   1   2       39.73       39.56     10.50 o
  -7   1   2        0.76        9.08      3.95 o
  -6   1   2      252.59      255.01      5.25 o
  -5   1   2      140.13      135.08      4.49 o
  -4   1   2      612.78      588.21      5.14 o
  -3   1   2      445.50      467.55      9.11 o
  -2   1   2      426.99      435.92      2.05 o
  -1   1   2      325.04      326.71      2.40 o
   0   1   2      395.36      396.89      2.10 o
   1   1   2    10560.81    10335.32    206.05 o
   2   1   2      140.56      159.36      1.25 o
   3   1   2      761.13      702.65      3.74 o
   4   1   2       77.03       76.99      1.64 o
   5   1   2      608.00      595.57      4.90 o
   6   1   2      117.77       97.05      6.12 o
   7   1   2       69.96       90.32      7.91 o
   8   1   2        1.88        6.05     10.32 o
  -8   2   2        9.33       15.82      6.86 o
  -7   2   2       74.30       75.58      8.37 o
  -6   2   2      155.63      116.69     15.09 o
  -5   2   2      338.40      328.58     11.65 o
  -4   2   2      754.88      738.18      5.82 o
  -3   2   2      752.34      765.36      9.22 o
  -2   2   2     3159.45     3143.73     19.21 o
  -1   2   2     4338.71     4412.83     11.46 o
   0   2   2    35002.64    30986.89    195.12 o
   1   2   2     9830.05    10230.44    168.21 o
   2   2   2     3384.58     3401.71     19.71 o
   3   2   2      329.63      344.96      2.88 o
   4   2   2     1254.11     1266.61     10.08 o
   5   2   2        5.56       12.01      1.56 o
   6   2   2       19.75       28.10      6.70 o
   7   2   2        0.51       11.07      7.19 o
   8   2   2        0.94       29.82      9.86 o
  -7   3   2        1.53       -0.43      2.24 o
  -6   3   2       95.29       73.29      9.91 o
  -5   3   2        1.99       10.88      4.67 o
  -4   3   2       62.38       62.69      3.41 o
  -3   3   2       23.57       30.83      1.93 o
  -2   3   2       92.45       92.32      6.20 o
  -1   3   2     1174.83     1220.83     46.85 o
   0   3   2      219.83      238.82      3.10 o
   1   3   2      264.62      296.07      3.38 o
   2   3   2     1073.36     1088.06      6.64 o
   3   3   2       38.95       43.82      2.67 o
   4   3   2      455.73      450.51      3.73 o
   5   3   2       40.69       42.87      4.72 o
   6   3   2      189.48      213.63     11.16 o
   7   3   2        0.63       28.26      8.66 o
   8   3   2       71.26       62.20     22.22 o
  -7   4   2        8.47        0.75      0.80 o
  -6   4   2       67.43       99.97      9.69 o
  -5   4   2      131.63      130.39      9.72 o
  -4   4   2      312.34      317.81     11.45 o
  -3   4   2      587.14      564.79      6.82 o
  -2   4   2     1908.96     1911.09     18.20 o
  -1   4   2     6955.47     7299.85    111.60 o
   0   4   2     3064.48     3171.89     37.92 o
   1   4   2     3694.05     3601.91     38.20 o
   2   4   2     1932.37     1943.52     11.32 o
   3   4   2      779.42      789.31     10.36 o
   4   4   2      287.11      312.01      5.25 o
   5   4   2      109.99      137.19      9.89 o
   6   4   2       37.36       53.63     10.57 o
   7   4   2       46.22       47.74     17.13 o
  -7   5   2       36.15        7.76     10.42 o
  -6   5   2        2.12       22.90      7.84 o
  -5   5   2       35.39       39.74     11.57 o
  -4   5   2       11.68        6.01     17.40 o
  -3   5   2      235.79      216.52      6.26 o
  -2   5   2      331.38      333.92     14.15 o
  -1   5   2      198.60      211.84      8.23 o
   0   5   2      115.35      111.67      3.44 o
   1   5   2      111.42      100.01      3.54 o
   2   5   2      220.46      210.16      8.66 o
   3   5   2        6.67        1.77      3.26 o
   4   5   2      116.74      105.86      5.70 o
   5   5   2       32.90       37.86      9.36 o
   6   5   2      106.98      131.41     14.64 o
   7   5   2       44.11       33.05     19.00 o
  -6   6   2        1.84        8.63     10.98 o
  -5   6   2       20.71       23.30     21.75 o
  -4   6   2       77.63       78.55     10.75 o
  -3   6   2      141.41      133.33      6.94 o
  -2   6   2        1.91       13.06      7.42 o
  -1   6   2      228.09      230.14     17.95 o
   0   6   2        2.58        1.94      2.54 o
   1   6   2      538.63      543.38      7.76 o
   2   6   2        8.59       -0.88      0.88 o
   3   6   2      288.78      315.60     12.94 o
   4   6   2        1.14        3.68      8.62 o
   5   6   2       56.48       77.98     13.05 o
   6   6   2       79.26       79.81     15.83 o
   7   6   2       38.45       45.40     21.91 o
  -5   7   2       23.98       13.03     22.71 o
  -4   7   2        1.06        8.21      8.34 o
  -3   7   2        1.63        5.11      7.55 o
  -2   7   2       14.56       10.18      6.78 o
  -1   7   2       62.36       64.12      7.60 o
   0   7   2      172.56      173.27      7.08 o
   1   7   2       74.64       62.83      4.83 o
   2   7   2      178.90      178.00      6.97 o
   3   7   2       79.37       67.29      4.65 o
   5   7   2      228.41      229.38     14.97 o
  -5   8   2       74.77       82.86     17.06 o
  -4   8   2        3.15       13.71     10.41 o
  -3   8   2      138.89      170.89      8.94 o
  -2   8   2       16.26        7.67     11.70 o
  -1   8   2      314.50      330.75     24.62 o
   0   8   2        6.62        9.97     10.13 o
   1   8   2      313.29      345.60     17.11 o
   2   8   2        9.00        9.84     10.42 o
   3   8   2       48.35       42.49     13.19 o
   4   8   2       45.75       32.89     16.52 o
  -4   9   2        8.73       12.61      8.75 o
  -2   9   2        5.38       -0.28     20.55 o
  -1   9   2        0.72        2.58     22.05 o
   1   9   2       22.70       24.05     15.96 o
   4   9   2        9.93        2.79      9.70 o
  -3  10   2        1.35       13.03      8.83 o
  -2  10   2       45.89       47.75     14.73 o
  -1  10   2       16.32       13.77     11.68 o
   0  10   2      104.28      121.25     14.71 o
   1  10   2       13.34       12.60     12.19 o
  -2 -10   3       58.22       57.97     18.81 o
  -1 -10   3       43.02       37.47     18.52 o
   0 -10   3       43.47       50.97     15.79 o
   1 -10   3       44.24       41.43     22.13 o
   2 -10   3       56.68       57.13     14.68 o
  -3  -9   3       11.66       25.21     11.48 o
  -2  -9   3       11.96        4.14     25.91 o
   0  -9   3       29.91       26.20     14.66 o
   1  -9   3       23.96       16.26     14.37 o
   2  -9   3        4.71        0.84      4.05 o
   3  -9   3       20.38       12.32     18.49 o
   4  -9   3        0.47        4.11     45.36 o
  -5  -8   3       53.19       81.08     15.08 o
  -4  -8   3        1.15       15.23     10.00 o
  -3  -8   3      289.42      381.08     25.25 o
  -2  -8   3       19.72       33.07      9.64 o
  -1  -8   3      313.53      340.28     13.21 o
   1  -8   3      170.87      173.58     11.44 o
   2  -8   3       46.01       51.33     11.17 o
   3  -8   3       73.85       76.20     12.77 o
   4  -8   3       13.39        5.07     11.44 o
   5  -8   3        6.78        7.63     32.76 o
  -6  -7   3       42.14       61.02     17.77 o
  -5  -7   3       16.48       16.95     13.20 o
  -4  -7   3      198.17      211.81     39.50 o
  -3  -7   3        4.54        2.16     37.36 o
  -2  -7   3      101.88      112.84     19.86 o
  -1  -7   3       26.56       45.31      7.97 o
   0  -7   3      141.64      145.85     10.30 o
   1  -7   3      274.60      246.41     10.26 o
   2  -7   3       72.32       79.88      9.22 o
   3  -7   3        4.16        7.81     10.88 o
   5  -7   3       30.48       49.34     14.43 o
  -6  -6   3        0.05       17.77      9.85 o
  -5  -6   3      158.96      141.76     13.08 o
  -4  -6   3       67.66       49.92     14.27 o
  -3  -6   3      180.62      159.45     10.59 o
  -2  -6   3       60.05       49.57      8.32 o
  -1  -6   3      940.23      979.52    110.83 o
   0  -6   3      110.34      102.34      7.65 o
   1  -6   3      453.82      443.91     10.91 o
   2  -6   3       39.34       49.29      9.58 o
   3  -6   3      356.03      361.02     12.77 o
   4  -6   3       29.52       35.22     13.40 o
   5  -6   3       11.30        5.32     13.59 o
  -7  -5   3        5.27       16.86     17.34 o
  -6  -5   3       35.08       21.14     20.82 o
  -5  -5   3       18.80        1.35      1.75 o
  -2  -5   3       72.77       66.12      6.65 o
  -1  -5   3       15.32       15.70      4.94 o
   0  -5   3      412.37      414.75     17.64 o
   1  -5   3      419.04      397.98      9.69 o
   2  -5   3       64.08       61.27      3.78 o
   3  -5   3      226.07      259.24     11.32 o
   4  -5   3      233.00      220.92     14.31 o
   5  -5   3       60.78       42.48     19.55 o
   6  -5   3       42.84       36.23     15.30 o
   7  -5   3       30.76       25.69     14.36 o
  -6  -4   3      260.97      243.27     12.44 o
  -5  -4   3       38.78       25.16      6.50 o
  -4  -4   3      612.21      540.95     12.55 o
  -3  -4   3      504.96      439.97      9.90 o
  -2  -4   3     3432.37     3204.59     17.45 o
  -1  -4   3      222.82      237.27      5.65 o
   0  -4   3     5593.46     5722.91     62.09 o
   1  -4   3      204.89      220.32     16.45 o
   2  -4   3     2681.36     2711.92     30.27 o
   3  -4   3        2.81       -0.59      3.60 o
   4  -4   3      432.39      439.78      8.12 o
   6  -4   3       42.28       45.29     10.90 o
   7  -4   3        6.55       23.28      7.90 o
  -7  -3   3       38.68       54.77     12.40 o
  -6  -3   3       51.33       60.46      7.36 o
  -5  -3   3      153.11      118.28     10.03 o
  -4  -3   3      497.32      476.20      9.03 o
  -3  -3   3      960.98      918.35     31.65 o
  -2  -3   3      335.49      333.33      6.98 o
  -1  -3   3      493.55      543.43      6.38 o
   0  -3   3        7.81        8.95      2.76 o
   1  -3   3       34.79       32.88      2.62 o
   2  -3   3      420.84      421.02      3.65 o
   3  -3   3       76.18       75.35      4.90 o
   4  -3   3      267.58      263.87      6.22 o
   5  -3   3        5.81        1.04      3.50 o
   6  -3   3       71.47       70.81      4.94 o
   7  -3   3       21.19       24.46      7.34 o
  -8  -2   3        6.24       24.37      6.40 o
  -7  -2   3       34.05       35.49      6.30 o
  -6  -2   3      257.02      265.61      5.74 o
  -5  -2   3        5.89        4.89      2.32 o
  -4  -2   3     1373.11     1366.80      7.39 o
  -3  -2   3     1325.14     1364.50     10.14 o
  -2  -2   3     4238.42     4399.36     40.30 o
  -1  -2   3     2381.65     2377.26     13.36 o
   0  -2   3     1301.61     1347.11     11.62 o
   1  -2   3     2922.14     2830.36      7.48 o
   2  -2   3      200.42      189.28      2.78 o
   3  -2   3     1196.42     1173.64      8.19 o
   4  -2   3      169.16      176.58      4.77 o
   5  -2   3      201.84      203.84      3.69 o
   6  -2   3        0.13        8.92      3.67 o
   7  -2   3      114.97      112.83     16.71 o
   8  -2   3        4.44       16.48     10.36 o
  -8  -1   3       10.71       14.31      4.90 o
  -7  -1   3       31.38       40.81      7.03 o
  -6  -1   3        0.61        3.40      2.96 o
  -5  -1   3       39.04       40.06      3.68 o
  -4  -1   3     1393.22     1358.07      8.43 o
  -3  -1   3     1161.78     1179.42      6.59 o
  -2  -1   3     1101.93     1147.87      3.34 o
  -1  -1   3      114.20      119.45      1.61 o
   0  -1   3     2724.39     2822.76      4.76 o
   1  -1   3       40.82       40.45      2.06 o
   2  -1   3     1776.73     1787.56     15.83 o
   3  -1   3       51.09       63.17      3.86 o
   4  -1   3      721.36      747.02      3.88 o
   5  -1   3       34.30       31.44      3.12 o
   6  -1   3       87.79       91.45      3.63 o
   7  -1   3       51.28       49.51     11.82 o
   8  -1   3        2.37       29.16     10.20 o
  -8   0   3        8.54       29.82      5.99 o
  -7   0   3       52.55       54.34      5.47 o
  -6   0   3       10.49       13.40      6.05 o
  -5   0   3     1610.40     1602.93      9.30 o
  -4   0   3      664.64      650.36      4.68 o
  -3   0   3     2493.07     2457.07     15.81 o
  -2   0   3      434.16      446.67      2.91 o
  -1   0   3     3901.36     4008.77     27.68 o
   0   0   3     1006.71     1074.17      3.18 o
   1   0   3     1403.35     1449.85      5.20 o
   2   0   3      357.05      375.76      2.22 o
   3   0   3      613.92      602.85      2.77 o
   4   0   3      126.38      139.33      2.01 o
   5   0   3       40.47       41.20      2.84 o
   6   0   3       97.82       97.49      3.74 o
   7   0   3        1.80       11.36      8.05 o
   8   0   3       15.09       42.33     12.38 o
  -8   1   3        7.14       15.46      8.86 o
  -7   1   3       22.99       39.88      7.16 o
  -6   1   3        2.78        4.35      2.86 o
  -5   1   3       18.81       24.44      4.06 o
  -4   1   3       80.24       83.31      2.08 o
  -3   1   3      129.60      146.37      2.13 o
  -2   1   3      312.15      305.30      3.07 o
  -1   1   3     1370.62     1456.98      6.49 o
   0   1   3      542.15      585.72      2.53 o
   1   1   3     4039.20     4110.04     65.63 o
   2   1   3      317.93      338.09      2.60 o
   3   1   3     5500.72     5824.72     41.89 o
   4   1   3      100.72      107.80      2.55 o
   5   1   3      676.68      659.21      8.63 o
   6   1   3        0.67        3.26      2.00 o
   7   1   3       51.74       69.26      8.41 o
   8   1   3        9.32       18.43     11.80 o
  -8   2   3        0.82       18.01      6.70 o
  -7   2   3        8.29       15.03      9.80 o
  -6   2   3      128.85      142.81      6.47 o
  -5   2   3      423.97      416.15      9.47 o
  -4   2   3      610.05      597.74      6.55 o
  -3   2   3     2011.14     1962.60     12.33 o
  -2   2   3     1231.46     1201.67      7.70 o
  -1   2   3     4046.02     4072.24     53.66 o
   0   2   3      751.48      730.73      3.53 o
   1   2   3     4059.73     3976.19     27.12 o
   2   2   3     3335.72     3356.69      8.03 o
   3   2   3      882.54      830.66      5.34 o
   4   2   3      317.54      318.63      2.90 o
   5   2   3      102.32      116.85      3.87 o
   6   2   3       89.68      101.46      7.01 o
   7   2   3        4.48       33.06      9.22 o
   8   2   3        2.88       26.12      8.76 o
  -6   3   3      161.80      145.50     12.32 o
  -5   3   3       10.66        1.62      1.65 o
  -4   3   3      322.91      314.36      3.56 o
  -3   3   3       22.76       21.76      2.36 o
  -2   3   3      105.85      101.34      3.75 o
  -1   3   3       17.83       18.38      3.91 o
   0   3   3        5.53        4.77      2.06 o
   1   3   3       20.23       23.26      3.95 o
   2   3   3     1618.04     1797.61     10.73 o
   3   3   3       53.37       49.52      3.23 o
   4   3   3      153.62      140.96      2.50 o
   5   3   3      104.63      110.66      6.51 o
   6   3   3       15.03       36.58     11.35 o
  -7   4   3        9.10        4.51     31.76 o
  -5   4   3        2.05       24.84      6.17 o
  -4   4   3      198.75      190.69      5.10 o
  -3   4   3        1.06        2.20      6.47 o
  -2   4   3      727.84      784.91     38.19 o
  -1   4   3      284.49      334.18      8.19 o
   0   4   3      746.23      722.04      5.25 o
   1   4   3     2273.67     2481.65     20.32 o
   2   4   3     1883.82     1892.17     10.62 o
   3   4   3      207.65      190.17      4.29 o
   4   4   3      562.76      565.48     14.23 o
   5   4   3      236.03      235.76     11.60 o
   6   4   3       71.24       61.79     15.98 o
   7   4   3       45.19       30.62     21.76 o
  -6   5   3        3.63       17.99      8.44 o
  -5   5   3      103.87       91.45     12.02 o
  -4   5   3        1.26        1.41      3.14 o
  -3   5   3      331.77      334.13      7.20 o
  -2   5   3      292.58      294.45      6.74 o
  -1   5   3      582.42      614.53     16.09 o
   0   5   3      200.99      225.15      7.19 o
   1   5   3      614.20      629.06      6.91 o
   2   5   3       13.66       11.15      3.09 o
   3   5   3      135.60      132.62      5.32 o
   4   5   3      376.71      358.52      8.58 o
   5   5   3       81.46       81.27     12.62 o
   6   5   3       85.15       90.86     14.98 o
   7   5   3       32.67       10.03     56.86 o
  -6   6   3       66.33       53.87     14.13 o
  -4   6   3      269.61      246.22     11.59 o
  -3   6   3        9.66       -0.02      3.60 o
  -2   6   3      992.63      975.83     32.86 o
  -1   6   3      156.74      164.80      6.91 o
   0   6   3      217.74      227.18      4.46 o
   1   6   3       57.66       53.98      4.39 o
   2   6   3       17.04       15.62      5.45 o
   3   6   3      420.95      397.39      8.11 o
   4   6   3       10.68        4.66     12.72 o
   5   6   3       77.65       80.75     13.97 o
   6   6   3       18.00        4.11     35.84 o
  -4   7   3        4.09       -2.02     16.19 o
  -3   7   3       68.91       62.16      7.41 o
  -2   7   3      188.98      189.58     11.90 o
  -1   7   3        1.05        1.24     12.64 o
   0   7   3       96.09      112.16     15.91 o
   1   7   3       13.70        6.16      8.93 o
   2   7   3      263.49      254.93      7.78 o
   3   7   3       78.94       75.89      7.79 o
   4   7   3      129.89      119.89      8.13 o
   5   7   3       30.02       26.85     17.74 o
  -5   8   3       44.50       41.04     20.15 o
  -4   8   3        0.10        3.74     34.51 o
  -3   8   3      568.71      588.63     15.75 o
  -2   8   3        2.05       -1.46      3.13 o
  -1   8   3      273.28      299.30     11.58 o
   1   8   3      281.68      322.16     15.22 o
   2   8   3       21.96       16.51      7.76 o
   3   8   3      219.45      237.94     29.32 o
   4   8   3       22.25       13.41     18.81 o
   5   8   3      119.35      111.18     17.17 o
  -4   9   3       44.02       35.40     13.31 o
  -3   9   3        1.30       11.71      9.26 o
  -2   9   3        0.82        2.05      9.75 o
   0   9   3       11.46       11.59     10.26 o
   1   9   3       19.19       13.24     10.51 o
   2   9   3       15.48        8.34     19.93 o
   3   9   3       64.72       29.36     27.77 o
   4   9   3       18.26        1.54      2.11 o
  -3  10   3        3.59       12.26     14.55 o
  -2  10   3       23.31       25.48     13.17 o
  -1  10   3       11.54       15.56     12.09 o
   0  10   3       25.97       35.27     12.91 o
  -2 -10   4      117.03      114.46     19.62 o
   0 -10   4       60.99       72.30     19.37 o
   1 -10   4        7.53        2.34      7.37 o
  -3  -9   4       53.27      107.46     13.89 o
  -2  -9   4        0.25        8.08     13.95 o
  -1  -9   4       31.25       42.22     14.70 o
   1  -9   4        4.82        2.26     10.43 o
   2  -9   4        3.62        0.56      2.62 o
   3  -9   4        0.12        0.36      1.70 o
  -5  -8   4        0.20       10.19      6.61 o
  -4  -8   4       81.11      108.64     19.50 o
  -3  -8   4       98.74      115.43     12.77 o
  -2  -8   4      117.86      180.81     12.47 o
  -1  -8   4      106.34      143.65     12.18 o
   0  -8   4       18.72       20.05     23.40 o
   1  -8   4       37.04       31.48     11.78 o
   3  -8   4       38.97       41.89     14.82 o
   4  -8   4        0.04        3.41     17.68 o
  -6  -7   4        0.45        7.90      9.39 o
  -5  -7   4       30.57       29.06     12.29 o
  -4  -7   4       90.21       84.33     11.50 o
  -3  -7   4       34.66       34.74      8.33 o
  -2  -7   4      163.81      145.71      9.18 o
  -1  -7   4        0.17       25.78      6.45 o
   0  -7   4       96.35      122.89      9.97 o
   1  -7   4       56.45       38.65      9.22 o
   2  -7   4      328.50      325.79     12.48 o
   3  -7   4       36.75       41.36     12.33 o
   4  -7   4      116.00      122.64     14.84 o
   5  -7   4       13.78       18.11     10.42 o
  -6  -6   4       37.30       41.98     14.98 o
  -5  -6   4      307.76      278.58     14.88 o
  -4  -6   4       43.22       32.35     10.06 o
  -3  -6   4      708.92      616.50     12.37 o
  -2  -6   4       48.66       45.28      7.40 o
  -1  -6   4      555.01      526.57      9.07 o
   0  -6   4       38.46       45.90      5.07 o
   1  -6   4     1025.53      989.57     14.56 o
   2  -6   4       67.98       48.36     11.12 o
   3  -6   4       67.13       78.18     11.37 o
   4  -6   4       17.32       18.02     13.87 o
   5  -6   4       99.15       90.40     10.92 o
  -7  -5   4       12.55       19.89     11.02 o
  -6  -5   4      115.21      116.01     14.71 o
  -5  -5   4       36.12       23.73     10.99 o
  -4  -5   4      232.32      188.11      9.53 o
  -3  -5   4        1.18        1.69      3.86 o
  -2  -5   4       77.46       77.32      6.95 o
  -1  -5   4       48.43       52.15      4.84 o
   0  -5   4      178.20      199.67     12.03 o
   1  -5   4      147.88      139.21      7.90 o
   2  -5   4      527.38      505.86      5.93 o
   3  -5   4      689.22      743.06     28.15 o
   4  -5   4       36.27       39.44      7.27 o
   5  -5   4      128.70      120.25     14.66 o
   6  -5   4       63.17       61.08     16.06 o
   7  -5   4        1.54        8.86      8.24 o
  -7  -4   4       86.96       85.89     14.84 o
  -6  -4   4       54.05       52.84      7.41 o
  -5  -4   4      195.62      184.04     16.42 o
  -4  -4   4      588.60      495.75     10.79 o
  -3  -4   4      192.45      173.96      7.48 o
  -2  -4   4     1546.55     1438.25     12.56 o
  -1  -4   4     1076.09     1119.99      9.45 o
   0  -4   4     3871.53     3830.24     13.94 o
   1  -4   4      106.23      101.88      3.03 o
   2  -4   4     2209.96     2183.94      9.12 o
   3  -4   4      149.74      146.94      7.03 o
   4  -4   4      639.92      668.91      9.24 o
   6  -4   4       63.25       68.83      8.61 o
   7  -4   4        0.28       17.47      7.34 o
  -7  -3   4       49.10       68.54     12.89 o
  -6  -3   4      226.20      239.67      7.02 o
  -5  -3   4      401.09      417.21      9.13 o
  -4  -3   4      184.37      180.70      4.61 o
  -3  -3   4      909.81      885.23     18.66 o
  -2  -3   4      831.01      844.05      9.22 o
  -1  -3   4     2434.24     2558.58     12.42 o
   0  -3   4      235.15      237.06      3.25 o
   1  -3   4       61.45       52.65      2.49 o
   2  -3   4       18.21       19.64      2.34 o
   3  -3   4       73.61       77.43      7.77 o
   4  -3   4       39.48       53.24      6.72 o
   5  -3   4        2.17        5.44      5.33 o
   6  -3   4        1.28        7.95      5.44 o
   7  -3   4        3.99        1.92      8.45 o
  -8  -2   4        6.94       23.71      6.53 o
  -7  -2   4       50.03       62.78      6.24 o
  -6  -2   4       58.26       63.19      4.47 o
  -5  -2   4        2.00        9.31      3.84 o
  -4  -2   4      142.23      152.22      3.29 o
  -3  -2   4      203.21      229.86      3.79 o
  -2  -2   4      742.23      721.38      4.42 o
  -1  -2   4     1409.42     1507.41     20.48 o
   0  -2   4      654.98      653.62      3.18 o
   1  -2   4      963.62      961.32      8.32 o
   2  -2   4     1080.48     1085.03      7.26 o
   3  -2   4      549.57      525.98      5.18 o
   4  -2   4      138.15      129.72      4.08 o
   5  -2   4       67.60       72.78      3.38 o
   6  -2   4       10.40        0.11      6.10 o
   7  -2   4        2.10        2.03      3.73 o
   8  -2   4        0.46        7.06      7.14 o
  -8  -1   4        1.53       25.93      5.25 o
  -7  -1   4       34.16       44.93      5.17 o
  -6  -1   4       59.23       58.44      4.56 o
  -5  -1   4       11.15        8.43      4.33 o
  -4  -1   4        2.04        7.19      2.44 o
  -3  -1   4       83.50       70.12      2.69 o
  -2  -1   4     3460.00     3703.48      8.14 o
  -1  -1   4      492.13      480.95      1.92 o
   0  -1   4     1800.06     1869.09      6.29 o
   1  -1   4     1058.58     1071.90      5.23 o
   2  -1   4     1856.11     1792.70      6.76 o
   3  -1   4       21.69       22.03      3.89 o
   4  -1   4      598.37      582.93      3.99 o
   5  -1   4       14.99       15.09      3.31 o
   6  -1   4      282.65      279.13      5.27 o
   7  -1   4        2.02        4.60      6.93 o
   8  -1   4       11.71       36.18      9.50 o
  -8   0   4       78.01       92.40      6.31 o
  -7   0   4       15.35       18.71      5.09 o
  -6   0   4      184.99      194.58      5.65 o
  -5   0   4       35.58       31.94      3.96 o
  -4   0   4     1850.83     1825.63      8.59 o
  -3   0   4     1650.30     1672.16      8.81 o
  -2   0   4     2194.29     2201.50     22.41 o
  -1   0   4     4430.40     4572.22     30.14 o
   0   0   4     2790.35     2822.79      5.43 o
   1   0   4     6408.28     6670.22    170.26 o
   2   0   4      892.32      893.21      3.76 o
   3   0   4     1704.43     1670.76      4.23 o
   4   0   4      142.81      136.25      2.35 o
   5   0   4      438.15      415.43      3.70 o
   6   0   4      215.88      206.88      5.75 o
   7   0   4        6.75       13.84      6.41 o
   8   0   4        0.78       24.39      7.46 o
  -8   1   4        3.12        1.29      2.24 o
  -7   1   4       52.25       67.15     12.51 o
  -6   1   4       60.12       62.45      4.51 o
  -5   1   4     1295.94     1294.05      9.87 o
  -4   1   4      197.00      191.97      2.31 o
  -3   1   4      123.09      128.45      2.27 o
  -2   1   4       20.20       23.60      1.55 o
  -1   1   4       21.69       28.48      2.89 o
   0   1   4      173.40      182.26      1.86 o
   1   1   4      173.37      163.50      2.87 o
   2   1   4       67.06       70.66      2.42 o
   3   1   4      431.96      412.31      2.49 o
   4   1   4       10.48        6.46      1.53 o
   5   1   4      202.89      212.41      5.07 o
   6   1   4        2.16        5.48      6.04 o
   7   1   4      143.77      134.41     16.96 o
   8   1   4        0.83       11.34      6.80 o
  -8   2   4        3.96       33.61      7.99 o
  -7   2   4       31.72       18.65     11.63 o
  -6   2   4       50.30       49.03      6.19 o
  -5   2   4      180.23      175.30      5.12 o
  -4   2   4      691.45      657.92      5.30 o
  -3   2   4     1858.36     1819.17      5.82 o
  -2   2   4     1532.48     1526.39      6.42 o
  -1   2   4     3064.70     3094.62     25.75 o
   0   2   4     2029.34     2087.10      7.11 o
   1   2   4     2730.03     2698.37      8.50 o
   2   2   4     1148.18     1136.25      8.20 o
   3   2   4     1564.49     1533.42      5.29 o
   4   2   4      281.84      263.73      3.74 o
   5   2   4      440.33      439.03      9.27 o
   6   2   4      202.39      190.73     15.90 o
   7   2   4       41.93       71.20     18.64 o
   8   2   4        7.61       36.18      9.73 o
  -7   3   4       35.98       34.08     15.35 o
  -6   3   4      414.52      410.89     12.55 o
  -4   3   4     1181.22     1120.77      9.07 o
  -3   3   4       18.46       18.80      3.29 o
  -2   3   4      870.23      880.92     39.57 o
  -1   3   4       25.38       28.40      3.78 o
   0   3   4      715.46      719.32      6.97 o
   1   3   4     1391.72     1494.68      7.68 o
   2   3   4      729.62      760.60      4.07 o
   3   3   4      130.75      120.98      3.61 o
   4   3   4       10.62       10.40      3.59 o
   5   3   4      367.41      358.93      6.80 o
   6   3   4       40.58       17.33     49.16 o
   7   3   4       30.50       20.40     57.90 o
  -7   4   4       57.21       45.39     12.56 o
  -5   4   4      102.98      136.76      9.40 o
  -4   4   4       23.46       25.86      9.37 o
  -3   4   4      100.11      118.41      5.36 o
  -2   4   4      347.55      339.50     13.84 o
  -1   4   4      753.33      848.40     13.86 o
   0   4   4     2670.64     2865.44     15.11 o
   1   4   4     2575.78     2755.89     12.54 o
   2   4   4      520.99      518.93      4.37 o
   3   4   4       39.49       54.90      7.70 o
   4   4   4      667.20      675.06      9.29 o
   5   4   4        6.17        2.28      7.56 o
   6   4   4       18.61       17.47     17.41 o
   7   4   4       12.97        0.57      0.80 o
  -5   5   4       22.52       41.33     10.48 o
  -4   5   4        5.77        6.23      7.03 o
  -3   5   4       88.52       83.04      6.04 o
  -2   5   4        1.55        3.52      7.56 o
  -1   5   4      663.31      699.93     32.59 o
   0   5   4      108.52      126.50      4.51 o
   1   5   4      317.76      324.52      4.83 o
   2   5   4      542.04      518.54      6.99 o
   3   5   4      252.05      255.61      5.43 o
   4   5   4      223.85      201.63      5.37 o
   6   5   4      106.60       93.65     15.74 o
  -6   6   4       68.85       67.51     14.95 o
  -5   6   4        0.32       -0.12      1.90 o
  -4   6   4      254.68      199.39     56.84 o
  -2   6   4     1088.58     1109.06     21.14 o
  -1   6   4      443.18      492.24     22.16 o
   0   6   4     2446.85     2663.37     38.26 o
   1   6   4      217.86      222.39      6.11 o
   2   6   4      888.90      945.56      8.78 o
   3   6   4       85.95       74.84      5.95 o
   4   6   4       87.25       94.28      6.36 o
   6   6   4        6.48        0.30      0.45 o
  -4   7   4        9.85        2.66      7.78 o
  -3   7   4        3.74        0.92      4.74 o
  -2   7   4       52.99       52.15      5.76 o
  -1   7   4       40.62       41.05      6.14 o
   0   7   4       32.22       34.72      3.90 o
   1   7   4        9.59        5.02      3.97 o
   2   7   4       85.64       70.98      5.42 o
   4   7   4       14.92        7.85      5.99 o
   5   7   4       11.36        1.32      1.45 o
   6   7   4       36.71       20.48     29.59 o
  -4   8   4       10.83       21.28     12.90 o
  -3   8   4       79.50       96.17     16.25 o
  -2   8   4        0.78        0.85      2.35 o
  -1   8   4      227.79      247.08     12.69 o
   0   8   4        6.60        5.15     19.08 o
   1   8   4      291.58      325.17     21.57 o
   2   8   4       25.13       27.00      9.03 o
   3   8   4       80.92       85.55      9.20 o
   4   8   4        4.54        1.45      4.42 o
   5   8   4       29.34       39.20     18.94 o
  -4   9   4        2.09        4.63     88.82 o
  -3   9   4        1.74       17.34     10.03 o
  -2   9   4        4.37       12.59     11.37 o
  -1   9   4        6.66        1.88      3.06 o
   0   9   4       41.33       44.34      8.09 o
   1   9   4        1.25       -0.61      1.21 o
   2   9   4       45.07       53.19     13.82 o
   5   9   4       37.20       16.24     20.65 o
  -2  10   4        3.31        8.87     10.87 o
  -1  10   4       26.98       30.11     12.73 o
   0  10   4        1.52       -0.64     10.75 o
   1  10   4       33.84       39.98     15.35 o
   0 -10   5       77.51       78.92     17.66 o
  -3  -9   5      123.53      189.99     15.96 o
  -2  -9   5        1.52       29.27     12.71 o
  -1  -9   5       33.33       32.30     22.46 o
   0  -9   5       15.60        1.90      7.11 o
   1  -9   5       34.97       43.09     13.75 o
   2  -9   5       19.17       17.65     12.39 o
   3  -9   5        4.24       -1.11      6.84 o
  -5  -8   5        0.28       11.55     10.01 o
  -4  -8   5      323.64      354.30     39.19 o
  -3  -8   5       24.31       23.08     10.32 o
  -2  -8   5       97.01      173.81     12.74 o
  -1  -8   5       28.36       53.40     11.61 o
   0  -8   5      229.93      244.50     14.63 o
   1  -8   5       39.03       27.81     18.84 o
   2  -8   5      119.22      126.71     14.17 o
   3  -8   5        6.41       -1.54      4.25 o
   4  -8   5        3.20        5.53     12.29 o
  -5  -7   5       45.21       43.98     12.75 o
  -4  -7   5       12.21       13.69      8.32 o
  -3  -7   5        8.76       14.36      7.58 o
  -2  -7   5       46.93       36.56      9.28 o
  -1  -7   5        1.66       30.01      6.65 o
   0  -7   5      126.16      135.90     10.95 o
   2  -7   5       61.62       47.99      9.90 o
   3  -7   5       70.45       65.86     11.09 o
   4  -7   5       28.41       29.22     12.75 o
   5  -7   5       15.10       11.59     49.70 o
  -5  -6   5      254.77      276.67     14.32 o
  -4  -6   5       71.40       74.28     11.04 o
  -3  -6   5      914.21      841.06     13.76 o
  -2  -6   5      127.98      131.56      7.57 o
  -1  -6   5     1388.87     1298.71     12.43 o
   0  -6   5      132.06      148.14      7.74 o
   1  -6   5      847.89      821.58      8.59 o
   2  -6   5        9.49        1.20      5.64 o
   3  -6   5      208.16      239.50     12.69 o
   4  -6   5       95.19       96.03     14.60 o
  -7  -5   5       66.09       94.30     13.57 o
  -6  -5   5       38.78       53.85     12.10 o
  -5  -5   5      227.40      198.93     10.87 o
  -4  -5   5      138.23      138.74     10.13 o
  -3  -5   5      168.87      155.29      7.94 o
  -2  -5   5      169.80      169.69      7.04 o
  -1  -5   5        0.18       -1.39      1.92 o
   0  -5   5      213.13      229.47     14.98 o
   1  -5   5      129.87      122.67      4.19 o
   2  -5   5       32.68       39.05      3.97 o
   3  -5   5       13.88       13.80      6.67 o
   4  -5   5        4.44        0.94      1.45 o
   5  -5   5       97.75      100.09      7.83 o
   6  -5   5       16.01       12.31     18.00 o
  -7  -4   5        2.49       20.71      9.01 o
  -6  -4   5        0.23        9.93      5.21 o
  -5  -4   5      162.80      158.41      6.94 o
  -4  -4   5      159.68      145.22      9.40 o
  -3  -4   5      452.94      425.83      9.23 o
  -2  -4   5      578.15      557.85      8.91 o
  -1  -4   5     1313.12     1272.16     10.45 o
   0  -4   5      371.68      345.30     11.59 o
   1  -4   5      797.83      766.51      6.24 o
   2  -4   5      164.76      160.28      3.73 o
   3  -4   5      869.62      898.05     14.44 o
   4  -4   5       23.47       20.58      7.78 o
   5  -4   5       38.39       38.02     12.59 o
   6  -4   5        4.27       -0.67      0.96 o
  -7  -3   5        0.01       21.16      5.86 o
  -6  -3   5      111.00      123.32      6.07 o
  -5  -3   5       82.01       94.43      4.62 o
  -4  -3   5      226.66      238.44      6.74 o
  -3  -3   5      214.08      207.43      4.61 o
  -2  -3   5      303.10      304.15      6.91 o
  -1  -3   5      338.90      321.70      3.88 o
   0  -3   5       98.15      108.54      2.59 o
   1  -3   5     1838.31     1736.81     24.06 o
   2  -3   5      204.38      212.26      3.76 o
   3  -3   5      427.33      429.56      7.04 o
   4  -3   5       94.52       88.73      5.73 o
   5  -3   5      184.61      179.91      5.83 o
   6  -3   5        8.30        0.12      2.05 o
   7  -3   5       30.54        0.42     10.74 o
  -7  -2   5       94.85      105.25      6.47 o
  -6  -2   5      155.21      157.72      4.79 o
  -5  -2   5      299.29      315.53      4.81 o
  -4  -2   5      440.57      420.64      6.73 o
  -3  -2   5     1169.55     1172.47     10.20 o
  -2  -2   5     1373.74     1286.23     14.00 o
  -1  -2   5     2146.97     2197.57     29.55 o
   0  -2   5     4789.07     4955.91     62.00 o
   1  -2   5     2487.28     2609.48      8.91 o
   2  -2   5     2157.92     2037.47      8.27 o
   3  -2   5       97.41      100.55      7.36 o
   4  -2   5      420.73      410.63      7.15 o
   5  -2   5       12.86       13.58      3.60 o
   6  -2   5        3.99        1.47      2.88 o
   7  -2   5        0.31        2.00      3.23 o
  -8  -1   5       46.09       75.63      7.25 o
  -7  -1   5        0.83       16.61      3.69 o
  -6  -1   5       39.51       53.18      4.89 o
  -5  -1   5       14.15       17.51      4.68 o
  -4  -1   5      119.84      118.28      3.08 o
  -3  -1   5       86.73       94.27      2.79 o
  -2  -1   5        7.54       12.54      0.93 o
  -1  -1   5      216.78      242.45      1.84 o
   0  -1   5     1114.13     1101.78     12.91 o
   1  -1   5      273.71      260.17      2.03 o
   2  -1   5     2630.74     2660.16     16.72 o
   3  -1   5       39.69       37.04      2.36 o
   4  -1   5     1161.09     1129.43      5.36 o
   5  -1   5        7.16        7.08      3.31 o
   6  -1   5      268.44      264.06      4.77 o
   7  -1   5        3.45        6.50      9.36 o
   8  -1   5      121.18      144.89      9.86 o
  -8   0   5       25.45       18.84     11.96 o
  -7   0   5       29.31       45.01      6.66 o
  -6   0   5      417.38      408.71      8.05 o
  -5   0   5        7.79        6.82      3.89 o
  -4   0   5     1978.01     1925.75     10.13 o
  -3   0   5      435.60      413.91      4.71 o
  -2   0   5    11270.42    11739.44    121.28 o
  -1   0   5      939.61      914.89      3.15 o
   0   0   5     7598.27     7688.59     39.80 o
   1   0   5     2720.24     2732.58    104.44 o
   2   0   5     2382.00     2358.91     12.76 o
   3   0   5      773.63      766.31      4.58 o
   4   0   5      599.22      588.43      3.32 o
   5   0   5       55.49       57.06      2.99 o
   6   0   5       41.61       46.76      4.23 o
   7   0   5       31.74       34.92      7.84 o
   8   0   5       20.58       38.45     12.63 o
  -8   1   5        0.77       -0.01      1.80 o
  -7   1   5       83.64       78.73      7.31 o
  -6   1   5       16.86        4.17      5.79 o
  -5   1   5      116.63      133.99      4.41 o
  -4   1   5      137.69      140.14      2.95 o
  -3   1   5     1924.52     2000.25     21.33 o
  -2   1   5        7.91        1.55      2.81 o
  -1   1   5       10.32       12.56      1.41 o
   0   1   5      540.71      560.32      2.25 o
   1   1   5       23.08       31.18      4.32 o
   2   1   5      354.66      374.50      2.17 o
   3   1   5       33.45       29.52      1.67 o
   4   1   5      143.21      157.21      2.34 o
   5   1   5       85.76       77.50      3.63 o
   6   1   5       52.98       51.09      5.57 o
   7   1   5       95.14       95.36     15.66 o
   8   1   5       29.90       56.36     16.24 o
  -7   2   5       27.70       30.50      9.42 o
  -6   2   5        5.68       10.86      4.53 o
  -5   2   5      627.24      619.80     12.46 o
  -4   2   5      416.15      447.56      3.55 o
  -3   2   5     1729.82     1738.77      9.38 o
  -2   2   5       30.01       26.04      1.72 o
  -1   2   5     3350.27     3375.89     77.26 o
   0   2   5       88.56       97.24      2.79 o
   1   2   5     1051.79     1000.43      4.15 o
   2   2   5       21.52       22.04      1.99 o
   3   2   5      590.11      567.29      9.78 o
   4   2   5      166.38      158.49      4.20 o
   5   2   5      127.77      141.29     10.72 o
   6   2   5      145.29      140.52     12.52 o
   7   2   5       54.36       89.49     24.93 o
   8   2   5       32.07       61.33     16.72 o
  -7   3   5        0.39        0.64      2.03 o
  -6   3   5        6.41        9.50     10.22 o
  -5   3   5        0.76        1.71      2.35 o
  -4   3   5      410.95      430.75     10.46 o
  -3   3   5       38.32       41.01      8.54 o
  -2   3   5      879.80      910.22     34.19 o
  -1   3   5       78.65       80.21      3.02 o
   0   3   5     1289.26     1265.46      6.43 o
   1   3   5      636.10      665.27      7.29 o
   2   3   5     1590.64     1637.31     19.44 o
   3   3   5     1216.47     1268.66      9.97 o
   4   3   5      562.14      596.32      5.72 o
   5   3   5      194.36      176.99      6.04 o
   6   3   5       38.15       32.62     18.15 o
   7   3   5       37.12       24.86     20.88 o
   8   3   5       12.71        0.11      0.39 o
  -7   4   5        5.11        2.78     12.77 o
  -6   4   5        9.03       -1.13      1.97 o
  -5   4   5      403.75      388.26     13.72 o
  -4   4   5       20.85       22.45      7.07 o
  -3   4   5      854.81      884.31     30.04 o
  -2   4   5       16.02       16.01      4.32 o
  -1   4   5     1586.11     1568.61     60.66 o
   0   4   5        9.17        6.28      5.66 o
   1   4   5     1338.24     1318.80      5.74 o
   2   4   5       62.89       78.74      3.76 o
   3   4   5      239.57      243.35      4.27 o
   4   4   5        5.76        7.67      5.63 o
   5   4   5        9.15        2.71      5.65 o
   6   4   5       12.11        4.34      5.61 o
  -7   5   5       15.57        0.57      2.28 o
  -5   5   5        1.23       17.97      6.54 o
  -4   5   5        4.01        6.38      5.76 o
  -3   5   5       38.85       41.96      5.54 o
  -2   5   5        2.93       -1.87      2.70 o
  -1   5   5      117.07      131.24      6.41 o
   0   5   5       44.91       44.54      4.37 o
   1   5   5      381.33      410.22      6.23 o
   2   5   5     1090.23     1073.26     13.37 o
   3   5   5      577.24      567.28      7.92 o
   4   5   5      102.04      100.96      6.85 o
   5   5   5      175.36      181.96      7.44 o
   6   5   5       37.10       16.92    155.06 o
  -5   6   5        1.13        0.36      5.31 o
  -4   6   5      221.88      165.76     42.90 o
  -3   6   5       28.34       47.40      7.78 o
  -2   6   5      493.22      539.70     29.13 o
  -1   6   5      236.80      263.22      5.78 o
   0   6   5      693.40      731.28      8.65 o
   1   6   5       90.21      105.60      8.81 o
   2   6   5     1376.63     1344.47     11.72 o
   3   6   5       82.30       79.76      6.75 o
   4   6   5      342.51      337.22      8.94 o
   6   6   5       47.59       24.59     24.56 o
  -5   7   5       23.61        3.72     30.65 o
  -4   7   5       16.41        7.39    152.11 o
  -3   7   5       21.59       23.33      8.05 o
  -2   7   5      157.54      168.10      7.90 o
  -1   7   5       28.78       35.51      6.16 o
   0   7   5        3.79       10.38      9.12 o
   1   7   5       26.91       32.98      4.30 o
   2   7   5       39.87       36.49      6.71 o
   3   7   5        1.54        5.69      7.38 o
   4   7   5      137.47      129.97      6.98 o
   5   7   5       21.13        7.43     67.69 o
  -4   8   5       18.12       21.03     14.00 o
  -3   8   5       15.33       15.36      8.01 o
  -2   8   5      147.67      153.89      8.80 o
  -1   8   5       22.92       28.50      7.37 o
   0   8   5       22.54       29.21      7.46 o
   1   8   5       50.13       57.05      7.56 o
   2   8   5        5.36        1.84      4.98 o
   3   8   5      309.15      299.55     11.89 o
   4   8   5        5.36       10.67     13.91 o
   5   8   5       29.98       20.78     22.89 o
  -4   9   5        0.12        1.05      2.82 o
  -3   9   5       31.64       30.02      9.44 o
  -2   9   5       51.10       51.51      8.95 o
  -1   9   5        9.42       11.84      6.96 o
   0   9   5       42.70       52.13      7.93 o
   1   9   5       12.36       13.35     13.00 o
   2   9   5      103.26      109.26     14.82 o
   3   9   5        3.58        8.09     15.45 o
   4   9   5       38.86       45.52     15.00 o
  -2  10   5       24.87       35.33      9.54 o
  -1  10   5       30.88       33.96      7.66 o
   0  10   5       14.32       15.11     11.96 o
   1  10   5       22.72       24.40     14.10 o
   2  10   5        4.06        5.51     10.40 o
   3  10   5       12.76       20.68     15.17 o
  -3  -9   6       13.92       67.86     14.26 o
  -2  -9   6        0.61       20.88     11.65 o
  -1  -9   6       43.53       61.63     17.22 o
   2  -9   6       16.78       14.66     16.77 o
   3  -9   6        9.67        6.50     19.40 o
  -4  -8   6       72.71       55.76     15.01 o
  -3  -8   6       44.56       35.29     11.46 o
  -2  -8   6      289.16      413.57     14.89 o
  -1  -8   6      190.69      272.81     15.21 o
   0  -8   6      139.57      177.88     15.24 o
   1  -8   6       26.72        9.40     14.50 o
   2  -8   6      145.55      129.37     12.28 o
   3  -8   6        1.41        2.00      3.70 o
   4  -8   6       28.52       25.35     18.74 o
  -5  -7   6       11.13       23.43     11.05 o
  -4  -7   6       13.38       26.28      8.37 o
  -3  -7   6       39.47       22.49     16.27 o
  -2  -7   6        0.43       -0.68      2.18 o
  -1  -7   6       40.22       84.78      9.47 o
   0  -7   6       24.22       34.93      8.56 o
   2  -7   6       48.05       39.03     14.00 o
   3  -7   6       20.13       22.38     11.95 o
   4  -7   6       22.67       19.36     19.74 o
   5  -7   6        6.93        4.84     13.44 o
  -6  -6   6       68.24       94.65     13.38 o
  -5  -6   6        0.65       25.81      8.94 o
  -4  -6   6      211.74      215.72     11.23 o
  -3  -6   6      377.21      357.33     10.76 o
  -2  -6   6      819.67      756.21     12.56 o
  -1  -6   6      377.77      360.15      8.78 o
   0  -6   6      307.90      363.24     10.81 o
   1  -6   6      399.48      383.67      7.11 o
   2  -6   6       21.66        7.69     13.70 o
   3  -6   6      281.66      284.12     12.76 o
   4  -6   6       18.70       11.99     15.38 o
   5  -6   6       46.30       40.20     18.54 o
   6  -6   6       39.80       21.55     28.41 o
  -6  -5   6        0.90       34.59     10.38 o
  -5  -5   6      129.14      157.33     11.42 o
  -4  -5   6      214.56      216.34     10.69 o
  -3  -5   6      402.41      380.21     10.22 o
  -2  -5   6      244.78      215.86      8.46 o
  -1  -5   6      106.16      108.90      6.55 o
   0  -5   6      321.44      321.89      7.28 o
   1  -5   6        0.62        0.38      1.91 o
   2  -5   6      543.69      547.55      8.13 o
   3  -5   6       16.04       17.18      9.33 o
   4  -5   6      111.56      122.50     12.06 o
   5  -5   6        5.27        1.86     15.31 o
   6  -5   6       77.75       70.54      9.12 o
  -7  -4   6       10.12       34.00     10.10 o
  -6  -4   6      144.72      163.62      8.02 o
  -5  -4   6      210.73      203.72      6.93 o
  -4  -4   6      202.58      216.16      9.46 o
  -3  -4   6      519.07      476.72      9.07 o
  -2  -4   6       81.98       71.36      7.77 o
  -1  -4   6      389.74      375.73      7.38 o
   0  -4   6       29.40       36.60      3.16 o
   1  -4   6      462.24      445.42      5.45 o
   2  -4   6       19.88       20.37      2.92 o
   3  -4   6        3.86        2.67      3.84 o
   4  -4   6       78.00       87.57      7.31 o
   5  -4   6      178.60      188.93     14.16 o
   6  -4   6       26.02       14.52     16.15 o
  -7  -3   6        1.70       29.22     10.11 o
  -6  -3   6       90.30      109.28      5.63 o
  -5  -3   6        0.17        7.17      2.96 o
  -4  -3   6      250.76      247.34      5.30 o
  -3  -3   6      134.28      140.55     12.36 o
  -2  -3   6      323.87      300.96      6.69 o
  -1  -3   6      542.08      528.49      4.82 o
   0  -3   6      591.19      595.41      4.17 o
   1  -3   6     1483.67     1415.88     14.86 o
   2  -3   6       42.46       37.37      3.07 o
   3  -3   6     2341.77     2288.31     57.71 o
   4  -3   6      184.51      186.07      6.59 o
   5  -3   6      607.52      596.65      8.69 o
   6  -3   6       19.40       17.95      4.55 o
   7  -3   6       35.93       38.94      9.03 o
  -7  -2   6      314.00      337.98      7.43 o
  -6  -2   6       12.79        6.72      4.74 o
  -5  -2   6      838.85      827.22      9.49 o
  -4  -2   6      309.04      301.46      3.68 o
  -3  -2   6     1684.36     1681.68      7.38 o
  -2  -2   6      608.69      610.44      2.86 o
  -1  -2   6     4207.03     4386.29     35.26 o
   0  -2   6     1566.14     1543.97     18.19 o
   1  -2   6     1712.43     1642.66      9.26 o
   2  -2   6      853.76      777.95      8.83 o
   3  -2   6      930.85      936.33      7.46 o
   4  -2   6      462.55      444.17      6.30 o
   5  -2   6        4.26        1.86      3.75 o
   6  -2   6       28.08       18.46      6.91 o
   7  -2   6       14.29       17.27     10.57 o
  -7  -1   6        8.35       28.82      4.74 o
  -6  -1   6      229.92      235.45     10.48 o
  -5  -1   6       33.05       44.24      8.21 o
  -4  -1   6      334.94      330.48      6.14 o
  -3  -1   6       99.50      107.88      3.01 o
  -2  -1   6      874.78      910.74      3.48 o
  -1  -1   6      673.15      686.41      2.76 o
   0  -1   6        7.92        6.94      1.99 o
   1  -1   6      368.29      428.50      3.07 o
   2  -1   6      426.01      431.04      3.56 o
   3  -1   6       86.21       86.66      2.32 o
   4  -1   6      559.98      543.29      4.51 o
   5  -1   6       12.84        7.37      2.77 o
   6  -1   6       42.46       51.11      4.37 o
   7  -1   6        0.38        5.37      4.10 o
  -7   0   6        1.66       14.40      4.78 o
  -6   0   6      128.88      127.02      5.32 o
  -5   0   6       22.30       22.55      3.82 o
  -4   0   6      329.32      325.93      4.63 o
  -3   0   6        1.58        8.51      2.68 o
  -2   0   6     1682.78     1616.49      5.86 o
  -1   0   6     1422.56     1479.41      5.23 o
   0   0   6     2084.07     2057.39     12.41 o
   1   0   6     1116.45     1090.29     35.71 o
   2   0   6     3361.05     3482.02     12.55 o
   3   0   6      759.99      709.51      5.25 o
   4   0   6      374.15      363.40      4.03 o
   5   0   6       85.95       78.37      3.45 o
   6   0   6       96.24       96.76      4.91 o
   7   0   6        9.73       13.30      7.28 o
   8   0   6        3.43        7.78     17.38 o
  -7   1   6      161.36      155.67      7.27 o
  -6   1   6       14.92        4.11      7.32 o
  -5   1   6      258.59      240.89      8.90 o
  -4   1   6        2.39        3.32      1.85 o
  -3   1   6     1147.14     1111.61      6.49 o
  -2   1   6     1093.16     1190.19      3.98 o
  -1   1   6     2628.61     2734.59      7.74 o
   0   1   6        4.83        8.83      1.69 o
   1   1   6     2629.55     2704.46     10.49 o
   2   1   6      208.26      203.56      2.82 o
   3   1   6      160.78      178.45      2.07 o
   4   1   6       64.02       68.85      3.73 o
   5   1   6       26.40       34.08      5.04 o
   6   1   6       67.08       71.86      4.99 o
   7   1   6       13.26       41.85      8.90 o
   8   1   6        0.67       32.62      9.04 o
  -7   2   6        7.62       -0.77      0.77 o
  -6   2   6       53.99       59.07      5.64 o
  -5   2   6       49.68       62.05      4.46 o
  -4   2   6      919.69      921.32      6.37 o
  -3   2   6        5.97       11.67      2.21 o
  -2   2   6      762.15      773.73      4.37 o
  -1   2   6      256.97      248.62      2.99 o
   0   2   6     1747.32     1792.85      9.24 o
   1   2   6     1589.46     1573.80      8.21 o
   2   2   6      158.20      165.39      7.99 o
   3   2   6      481.20      487.24     10.94 o
   4   2   6       34.34       33.66      5.47 o
   5   2   6      218.79      217.62      7.77 o
   6   2   6       62.50       69.49      9.93 o
   7   2   6        0.58       18.06      7.44 o
  -7   3   6        4.61       12.91      7.52 o
  -6   3   6       20.23       27.02      9.18 o
  -5   3   6      121.21      124.43      5.03 o
  -4   3   6      100.35      103.52      3.62 o
  -3   3   6      196.78      183.05      5.92 o
  -2   3   6      373.36      372.83      8.16 o
  -1   3   6        5.93        2.54      2.86 o
   0   3   6     1300.66     1361.35      7.47 o
   1   3   6      294.61      291.42      1.94 o
   2   3   6      769.65      776.33     14.10 o
   3   3   6      187.93      184.88      5.09 o
   4   3   6      384.27      384.78      5.42 o
   5   3   6       55.35       54.69      6.83 o
   6   3   6       71.51       61.53     23.50 o
   7   3   6       42.34       20.30     26.49 o
  -7   4   6       35.73       46.25     13.91 o
  -6   4   6       98.83       97.25     12.01 o
  -5   4   6      238.36      238.96     12.95 o
  -4   4   6       20.81       25.69      5.54 o
  -3   4   6     2006.71     2079.28     56.59 o
  -2   4   6       12.68       15.04      6.30 o
  -1   4   6     2717.02     2661.91     39.31 o
   0   4   6      196.76      211.00      4.71 o
   1   4   6     1837.08     1745.55      8.14 o
   2   4   6       31.99       29.61      2.61 o
   3   4   6      857.02      865.20     10.10 o
   4   4   6        2.38       -1.37      1.63 o
   5   4   6      231.82      240.66      7.95 o
   7   4   6       32.15       33.81     27.00 o
  -7   5   6       70.00       57.61     16.29 o
  -6   5   6       66.35       42.96     17.00 o
  -5   5   6      115.75       87.23     17.18 o
  -4   5   6      188.86      202.75     18.06 o
  -3   5   6      217.37      225.98     11.30 o
  -2   5   6       37.89       38.47      6.29 o
  -1   5   6       22.10       17.30      7.20 o
   0   5   6       35.69       36.25      5.59 o
   1   5   6      206.96      208.78      3.72 o
   2   5   6      111.54      115.76      4.14 o
   3   5   6      110.34      104.79      5.20 o
   4   5   6       12.90       20.57      5.67 o
   5   5   6      312.23      284.19     11.58 o
   7   5   6       38.86       27.60     26.81 o
  -5   6   6       11.67       10.43     12.61 o
  -4   6   6       50.74       58.15     11.84 o
  -3   6   6        3.75        6.20      6.27 o
  -2   6   6      334.73      333.17     23.63 o
  -1   6   6       94.61      104.57      8.94 o
   0   6   6      558.80      580.84      6.93 o
   1   6   6      529.06      555.25     15.29 o
   2   6   6      209.76      223.71      6.13 o
   3   6   6       49.60       45.28      6.56 o
   4   6   6      371.04      387.70     10.98 o
   5   6   6        9.57       10.33     21.84 o
   6   6   6       37.00       43.46     15.95 o
  -5   7   6       34.27        3.26     14.36 o
  -4   7   6       17.52        3.54     11.30 o
  -3   7   6       73.30       71.32      8.23 o
  -2   7   6       27.64       24.96      7.04 o
  -1   7   6      141.64      157.65      7.56 o
   0   7   6        6.87        4.10      3.25 o
   1   7   6      210.36      227.07      7.13 o
   2   7   6       25.44       16.99      6.46 o
   3   7   6       79.92       91.74      7.10 o
   4   7   6       59.01       40.30      8.20 o
   6   7   6       54.99       38.71     27.52 o
  -4   8   6       15.54        9.36     18.16 o
  -3   8   6       12.07       13.53      8.08 o
  -2   8   6       94.91      106.68      8.21 o
  -1   8   6        3.83       13.33      5.34 o
   0   8   6      513.54      522.07      9.24 o
   1   8   6        0.33        9.66      4.93 o
   2   8   6      125.40      140.17      8.17 o
   3   8   6       32.92       32.05      8.35 o
   4   8   6       21.67       12.40     19.41 o
  -3   9   6        0.40       11.59     12.24 o
  -2   9   6       37.11       40.07      8.73 o
  -1   9   6       31.16       29.99      7.63 o
   0   9   6       32.48       43.13      7.26 o
   1   9   6        2.01       10.84     11.15 o
   2   9   6       52.37       48.08     14.80 o
   3   9   6        7.03        4.73     35.36 o
   4   9   6        0.88        0.30      6.03 o
  -2  10   6       18.77       29.12      9.74 o
  -1  10   6       48.91       48.00      9.59 o
   0  10   6        1.53       19.96     13.54 o
   1  10   6       49.80       44.17     13.56 o
   2  10   6       28.06       30.86     13.47 o
   3  10   6        2.15        4.71     10.44 o
  -2  -9   7       15.83       49.12     14.49 o
  -1  -9   7       21.55       30.13     22.12 o
  -4  -8   7        6.54       -1.19      2.86 o
  -2  -8   7      258.79      387.91     15.90 o
  -1  -8   7       24.56       40.87     13.00 o
   0  -8   7      261.24      269.41     38.60 o
   1  -8   7      114.71      107.62     14.85 o
   2  -8   7      255.92      259.48     15.54 o
   3  -8   7       26.58       18.10     13.71 o
   4  -8   7       37.52       32.86     12.52 o
  -4  -7   7       34.57        4.82      5.45 o
  -3  -7   7      279.02      236.57     12.24 o
  -2  -7   7       28.44       24.77      9.45 o
  -1  -7   7       45.11       90.30     10.33 o
   0  -7   7        7.69       24.41      9.72 o
   1  -7   7      154.16      141.38      7.70 o
   2  -7   7       38.60       27.42     10.71 o
   3  -7   7        4.40        2.76     20.38 o
   4  -7   7       14.91       16.71     13.02 o
   5  -7   7        4.32       18.26     14.22 o
  -6  -6   7       20.43       12.17     47.54 o
  -5  -6   7       14.34       10.81     11.42 o
  -4  -6   7      300.27      261.80     14.25 o
  -3  -6   7       35.37       24.86     13.18 o
  -2  -6   7       40.69       41.19      9.02 o
  -1  -6   7      125.97      118.63      7.71 o
   0  -6   7      571.69      605.17     76.42 o
   1  -6   7      133.10      140.19      6.50 o
   2  -6   7      200.57      195.92     13.77 o
   3  -6   7       52.09       58.01      8.54 o
   4  -6   7       22.29       14.88     12.16 o
   5  -6   7       13.97        6.05     56.66 o
  -6  -5   7        1.38       44.80      8.99 o
  -5  -5   7      105.78      148.39     11.53 o
  -4  -5   7       20.62       29.13      9.21 o
  -3  -5   7        6.51       -1.20      3.29 o
  -2  -5   7      283.90      273.13      9.24 o
  -1  -5   7      129.25      122.52      7.30 o
   0  -5   7      495.19      474.02      7.71 o
   1  -5   7       20.97       30.29      4.50 o
   2  -5   7      303.23      314.60      6.51 o
   3  -5   7        2.88       -0.06      0.71 o
   4  -5   7      103.43      109.32      9.63 o
   6  -5   7       40.26       18.20      9.29 o
  -7  -4   7       16.97       22.67     11.93 o
  -6  -4   7      148.72      168.96     11.52 o
  -5  -4   7      195.03      201.89      6.93 o
  -4  -4   7      606.51      579.29     11.20 o
  -3  -4   7      419.59      398.15     10.78 o
  -2  -4   7     1116.48     1078.29     12.44 o
  -1  -4   7     1212.47     1200.69     12.25 o
   0  -4   7      748.85      742.33      6.47 o
   1  -4   7      749.43      704.09      9.57 o
   2  -4   7      194.81      185.90      6.01 o
   3  -4   7       93.20       90.74      4.58 o
   4  -4   7       79.11       76.02     10.20 o
   5  -4   7        5.09       14.74      6.87 o
   6  -4   7        9.50        4.01      7.13 o
  -7  -3   7       51.23       66.66      7.01 o
  -6  -3   7        1.08        9.81      3.42 o
  -5  -3   7      199.04      189.39      5.12 o
  -4  -3   7       11.54       13.30      2.76 o
  -3  -3   7       92.42       81.24      6.60 o
  -2  -3   7       70.04       69.98      5.40 o
  -1  -3   7       86.59       94.32      3.10 o
   0  -3   7      219.63      224.87      4.34 o
   1  -3   7      499.56      486.18     16.42 o
   2  -3   7       54.04       54.00      4.62 o
   3  -3   7      371.07      364.05     16.45 o
   4  -3   7       14.68        9.54      4.08 o
   5  -3   7      290.86      299.42      8.26 o
   6  -3   7        0.31        6.15     15.33 o
   7  -3   7       65.46       66.79      6.69 o
  -7  -2   7       11.91       16.41      7.52 o
  -6  -2   7       12.18       14.18      5.03 o
  -5  -2   7      458.84      477.58      5.93 o
  -4  -2   7      142.09      134.70      4.43 o
  -3  -2   7     2361.34     2339.84     21.55 o
  -2  -2   7      815.52      790.61      3.25 o
  -1  -2   7     4339.55     4290.47     28.85 o
   0  -2   7      364.15      332.70      5.66 o
   1  -2   7     2650.37     2538.62      5.07 o
   2  -2   7       49.31       38.34      2.23 o
   3  -2   7     1847.85     1842.06      8.28 o
   4  -2   7      109.61      109.18      8.39 o
   5  -2   7       99.03      106.03      4.15 o
   6  -2   7        1.84        1.67      4.21 o
   7  -2   7        3.45        2.91      3.94 o
  -7  -1   7       17.41       16.96      7.22 o
  -6  -1   7      236.38      244.07      9.22 o
  -5  -1   7       12.16        3.10      5.05 o
  -4  -1   7      766.62      748.25     16.28 o
  -3  -1   7        2.29        0.16      0.91 o
  -2  -1   7      646.98      636.53      3.69 o
  -1  -1   7       21.59       19.24      1.12 o
   0  -1   7       17.00       13.77      2.82 o
   1  -1   7      783.05      797.47      5.20 o
   2  -1   7      322.55      346.93      2.77 o
   3  -1   7       20.50       20.26      3.08 o
   4  -1   7      125.50      128.02      6.20 o
   5  -1   7      193.79      192.06      4.45 o
   6  -1   7       29.47       31.92      4.22 o
   7  -1   7        6.64        7.88      4.02 o
  -7   0   7       35.07       45.73      7.82 o
  -6   0   7       29.36       37.99      7.92 o
  -5   0   7      147.11      153.81      4.81 o
  -4   0   7      249.29      240.44      3.51 o
  -3   0   7      189.98      183.32      3.41 o
  -2   0   7      620.12      580.70      4.79 o
  -1   0   7      465.25      441.23      2.51 o
   0   0   7     2953.95     3041.14      8.00 o
   1   0   7     1802.20     2024.81     38.11 o
   2   0   7     1501.64     1472.41     17.23 o
   3   0   7      155.56      161.72      3.38 o
   4   0   7      812.04      805.71      6.18 o
   5   0   7        8.89        6.63      2.47 o
   6   0   7        9.88        9.24      2.48 o
   7   0   7        6.87       12.45      6.96 o
  -7   1   7        9.19       11.61      7.16 o
  -6   1   7       16.81       12.05      7.04 o
  -5   1   7      128.62      115.99      5.81 o
  -4   1   7        3.52        7.62      3.18 o
  -3   1   7      381.56      384.82      3.35 o
  -2   1   7        4.80        6.75      1.60 o
  -1   1   7     1926.21     2038.06     11.85 o
   0   1   7      601.61      603.43      3.26 o
   1   1   7     2331.68     2348.87     10.87 o
   2   1   7      706.80      749.20      4.65 o
   3   1   7     1104.02     1101.35      5.86 o
   4   1   7      617.36      628.67      7.38 o
   5   1   7      102.30      112.53      4.67 o
   6   1   7      110.15      112.07      5.79 o
   7   1   7       41.76       65.63     20.41 o
  -6   2   7      278.99      280.89      6.10 o
  -5   2   7       71.13       78.06      4.42 o
  -4   2   7      942.62      931.34      4.32 o
  -3   2   7      217.19      226.89      5.54 o
  -2   2   7     5124.11     5275.37     41.49 o
  -1   2   7      288.79      316.56      3.87 o
   0   2   7     3733.74     3696.68     63.15 o
   1   2   7       39.36       43.94      4.32 o
   2   2   7     1797.89     1749.38     15.10 o
   3   2   7      164.15      168.09      4.33 o
   4   2   7      161.53      167.65      8.58 o
   5   2   7        2.80       -0.85      1.33 o
   6   2   7        3.38        1.05      3.78 o
  -7   3   7        9.53       28.91      8.44 o
  -6   3   7       14.62       16.37      7.22 o
  -5   3   7        2.73        5.17      2.60 o
  -4   3   7        3.01        0.07      1.84 o
  -3   3   7      271.88      277.94      5.28 o
  -2   3   7       20.13       23.60      7.06 o
  -1   3   7      450.07      473.07      5.06 o
   0   3   7     1173.66     1185.93      7.46 o
   1   3   7      139.86      130.89      1.83 o
   2   3   7     1037.58     1002.78     11.93 o
   3   3   7      288.04      283.65      5.20 o
   4   3   7      248.22      244.49      9.43 o
   5   3   7      101.57       92.15      6.65 o
   6   3   7      130.64      140.29      9.99 o
   7   3   7       44.85        7.55     23.04 o
  -7   4   7       48.93       41.46     11.63 o
  -6   4   7       14.14       13.65     15.20 o
  -5   4   7      319.27      301.83     13.48 o
  -4   4   7      461.80      481.76     27.38 o
  -3   4   7     1369.23     1311.05     31.86 o
  -2   4   7      296.60      289.04     16.05 o
  -1   4   7     2179.75     2118.32     10.45 o
   0   4   7      568.82      544.90      5.33 o
   1   4   7     1322.16     1231.59     11.34 o
   2   4   7        4.68        1.30      2.44 o
   3   4   7      429.90      399.96     14.26 o
   5   4   7      129.62      135.17      7.88 o
   7   4   7       80.10       86.01     21.09 o
  -5   5   7       35.72       19.62     64.08 o
  -4   5   7      170.74      134.11     20.96 o
  -3   5   7       88.46       99.90      6.74 o
  -2   5   7       60.25       58.24      5.57 o
  -1   5   7       71.42       66.13      5.66 o
   0   5   7      151.49      149.84      4.79 o
   1   5   7       20.22       18.90      4.00 o
   2   5   7      224.66      214.13      7.81 o
   3   5   7       39.05       39.60      8.67 o
   4   5   7      120.55      131.61      5.64 o
   5   5   7       27.66       48.34     18.37 o
   6   5   7       11.68       -1.27      1.27 o
   7   5   7       33.03        2.48     11.93 o
  -5   6   7       98.50       81.66     19.42 o
  -4   6   7        4.26        6.98     16.02 o
  -3   6   7       64.44       70.68      7.87 o
  -2   6   7       17.57       13.45      9.00 o
  -1   6   7      313.40      302.79      7.58 o
   0   6   7       10.08        5.50      7.57 o
   1   6   7      127.20      124.63      4.31 o
   2   6   7        9.58        6.55     11.20 o
   3   6   7       11.90       20.36      7.22 o
   4   6   7       12.22       16.24      6.37 o
   5   6   7        0.26        2.24      5.44 o
   6   6   7       24.43        2.14      5.02 o
  -3   7   7       63.53       75.67     11.66 o
  -2   7   7       83.44       93.10     13.47 o
  -1   7   7      111.05      129.51      7.14 o
   0   7   7       12.89       10.93      5.55 o
   1   7   7      242.01      260.03      7.33 o
   2   7   7       55.11       43.93      6.07 o
   3   7   7      436.09      411.27      8.50 o
   4   7   7        4.67        1.16      3.80 o
   5   7   7       78.52       75.06     17.12 o
  -4   8   7       30.46        7.25     18.62 o
  -3   8   7       74.95       83.50     17.21 o
  -2   8   7       45.01       49.74      7.70 o
  -1   8   7      123.73      140.95      7.99 o
   0   8   7       62.82       80.95      7.13 o
   1   8   7       12.99       22.47     10.70 o
   2   8   7      212.38      205.55      8.65 o
   3   8   7      175.27      178.07      9.17 o
   4   8   7       19.86       18.77     12.06 o
  -3   9   7        0.44       -1.71     24.27 o
  -2   9   7        2.16       -0.49      4.16 o
  -1   9   7        0.78        4.94      8.45 o
   0   9   7       12.27       24.63     11.58 o
   1   9   7        0.89        8.29     11.83 o
   2   9   7        0.37        1.07     45.37 o
   3   9   7        1.96        5.30      6.07 o
   4   9   7       74.74       64.44     11.16 o
  -2  10   7       30.08       38.27      9.89 o
  -1  10   7        0.93        6.66      7.66 o
   0  10   7       13.27       11.64     17.51 o
   1  10   7       15.87       14.05     17.35 o
   2  10   7       28.35       43.51     15.31 o
   3  10   7       83.00       72.97     16.28 o
  -2  -9   8       23.25       62.41     16.92 o
  -1  -9   8        0.19        1.45      3.85 o
   1  -9   8       34.55       22.69     24.68 o
  -1  -8   8       51.75       91.79     41.49 o
   0  -8   8       61.08       53.96     10.42 o
   1  -8   8       24.37       11.92    135.70 o
   2  -8   8       16.92       25.16     15.62 o
   3  -8   8       31.41       28.09     14.80 o
  -5  -7   8       31.39       28.40     24.25 o
  -4  -7   8       95.19       75.29     13.32 o
  -3  -7   8       51.34       47.83     12.34 o
  -2  -7   8       57.12       65.25     10.68 o
  -1  -7   8      117.86       92.30     12.30 o
   0  -7   8       36.67       49.46     11.06 o
   1  -7   8        5.98        6.88      8.69 o
   3  -7   8       54.74       56.95     13.07 o
   4  -7   8       30.60       32.47     14.23 o
  -5  -6   8       53.04       30.57     15.43 o
  -4  -6   8       80.94       59.40     14.38 o
  -3  -6   8      240.19      213.08     12.08 o
  -2  -6   8      141.26      147.07      9.83 o
  -1  -6   8      418.88      397.39     16.45 o
   0  -6   8        8.12       33.94      6.25 o
   1  -6   8      142.05      149.90      5.84 o
   2  -6   8       98.71       81.63      8.09 o
   3  -6   8        6.64        3.79   1218.13 o
   4  -6   8        9.64       16.96     11.07 o
   5  -6   8        1.28       -0.55      1.96 o
  -5  -5   8       29.38        2.80      6.01 o
  -3  -5   8       76.98       60.48      9.98 o
  -2  -5   8      181.35      180.84      8.76 o
  -1  -5   8      206.89      201.24      6.40 o
   0  -5   8      133.18      128.51      6.06 o
   1  -5   8      162.26      168.79      5.96 o
   2  -5   8      440.95      449.68      8.21 o
   3  -5   8        1.46        6.08     10.06 o
   4  -5   8      230.28      252.69      9.79 o
   5  -5   8        0.37       -1.01      5.17 o
   6  -5   8       19.86        7.01    108.09 o
  -6  -4   8      209.13      182.98     18.44 o
  -4  -4   8      900.47      767.98     13.24 o
  -3  -4   8      235.64      199.49      9.50 o
  -2  -4   8     3520.95     3423.28     20.06 o
  -1  -4   8        2.95        6.92      4.64 o
   0  -4   8     2195.10     2147.87     81.17 o
   1  -4   8      244.77      255.10      7.52 o
   2  -4   8      492.31      493.86      6.45 o
   3  -4   8      170.54      167.54      5.95 o
   4  -4   8      142.96      142.44     13.56 o
   5  -4   8        2.58       12.57      6.10 o
   6  -4   8       66.46       58.83      7.26 o
  -7  -3   8       41.86       27.64     21.52 o
  -6  -3   8       52.46       42.65     10.31 o
  -5  -3   8      152.07      157.01     18.50 o
  -4  -3   8       39.02       34.85     11.16 o
  -3  -3   8      455.99      392.43      6.48 o
  -2  -3   8        5.04        4.35      3.59 o
  -1  -3   8       61.22       60.87      3.11 o
   0  -3   8      354.64      331.51      7.50 o
   1  -3   8       22.94       19.41      5.27 o
   2  -3   8      296.05      292.63      5.48 o
   3  -3   8        1.76        1.88      2.16 o
   4  -3   8       25.59       25.24      5.67 o
   5  -3   8        0.98        0.49      1.34 o
   6  -3   8       83.21       77.31      6.13 o
   7  -3   8        2.65        7.69      6.43 o
  -7  -2   8        0.56        9.25      8.51 o
  -6  -2   8       55.56       74.65      5.39 o
  -5  -2   8      242.11      216.65     11.61 o
  -4  -2   8       49.13       54.70      4.60 o
  -3  -2   8      861.06      829.49      6.05 o
  -2  -2   8       15.58       18.70      1.76 o
  -1  -2   8     1930.67     1886.88     13.42 o
   0  -2   8       39.86       35.02      3.26 o
   1  -2   8     1018.13      988.13      6.20 o
   2  -2   8       52.62       53.55      1.92 o
   3  -2   8       79.58       75.94      3.13 o
   4  -2   8      145.93      133.85      3.98 o
   5  -2   8      484.91      467.67      6.24 o
   6  -2   8       14.08       11.94      5.70 o
   7  -2   8        6.29        3.66      2.34 o
  -7  -1   8        2.29        9.63      5.62 o
  -6  -1   8      252.68      254.57     11.32 o
  -5  -1   8        1.10        0.65      2.25 o
  -4  -1   8      707.69      675.58     12.89 o
  -3  -1   8        6.67        9.31      2.73 o
  -2  -1   8     1610.65     1576.81      9.92 o
  -1  -1   8      158.25      147.30      2.96 o
   0  -1   8     1795.17     1812.79     14.38 o
   1  -1   8      775.61      816.84      5.95 o
   2  -1   8      504.04      509.81      3.18 o
   3  -1   8     1131.99     1108.77      4.47 o
   4  -1   8     1090.60     1106.15     16.30 o
   5  -1   8      381.53      378.68      6.32 o
   6  -1   8       10.62       18.83      4.30 o
   7  -1   8       33.18       46.09      5.31 o
  -7   0   8      271.59      304.98     15.97 o
  -6   0   8       86.63       93.48      5.51 o
  -5   0   8      470.58      463.57      8.71 o
  -4   0   8       38.56       41.80      2.92 o
  -3   0   8     1223.41     1236.51      6.05 o
  -2   0   8        6.74        7.88      1.58 o
  -1   0   8     1516.56     1537.78      6.80 o
   0   0   8       31.68       39.07      2.26 o
   1   0   8      528.84      497.10      5.97 o
   2   0   8       15.07       14.48      2.76 o
   3   0   8      290.83      295.80      5.12 o
   4   0   8      304.80      299.55      5.33 o
   5   0   8        6.00        5.49      4.71 o
   6   0   8       23.63       25.33      5.10 o
   7   0   8        3.16        9.69      7.22 o
  -7   1   8       15.66       23.07      6.40 o
  -6   1   8        2.59       -0.34      2.63 o
  -5   1   8       13.71       16.84      4.92 o
  -4   1   8       30.99       36.41      3.36 o
  -3   1   8      192.23      194.48      3.41 o
  -2   1   8       52.75       60.54      3.24 o
  -1   1   8      948.22      959.19      4.49 o
   0   1   8      194.77      219.41      2.77 o
   1   1   8      175.82      142.23      5.07 o
   2   1   8     1049.31     1024.11     29.06 o
   3   1   8     1294.31     1310.36     14.62 o
   4   1   8      646.28      608.96      6.64 o
   5   1   8       82.68       96.76      4.32 o
   6   1   8       76.88       81.02      5.16 o
   7   1   8       16.58       36.22     22.09 o
  -7   2   8       13.03        3.16      4.11 o
  -6   2   8      260.69      270.92      7.39 o
  -5   2   8       63.62       71.09      4.47 o
  -4   2   8      717.23      714.00      6.11 o
  -3   2   8      187.01      184.81      3.05 o
  -2   2   8     1873.67     1827.78      7.97 o
  -1   2   8       28.40       22.23      2.62 o
   0   2   8     1547.13     1422.59     44.21 o
   1   2   8       24.09       29.91      3.82 o
   2   2   8     2597.09     2644.86     11.30 o
   3   2   8       13.14       10.42      5.05 o
   4   2   8      200.76      211.63      6.31 o
   6   2   8       83.36       67.67      8.30 o
  -7   3   8       38.42        3.63     29.92 o
  -6   3   8       52.97       68.92     17.41 o
  -5   3   8       86.66       81.78      5.40 o
  -4   3   8       60.33       55.82      5.20 o
  -3   3   8      345.32      336.52      5.16 o
  -2   3   8        3.67       10.89      5.68 o
  -1   3   8      392.03      374.88      3.58 o
   0   3   8      115.36      122.15      2.66 o
   1   3   8      236.55      250.07      2.72 o
   2   3   8       29.60       42.65      4.86 o
   3   3   8       17.06       20.64      3.10 o
   4   3   8       36.67       36.30      4.49 o
   5   3   8        0.37        2.70      5.59 o
   6   3   8       25.58       18.50     14.21 o
  -7   4   8        0.08       21.18      8.78 o
  -6   4   8        1.27        7.99      7.33 o
  -5   4   8        0.04        2.10      6.96 o
  -4   4   8      142.52      135.43      6.39 o
  -3   4   8        3.55        5.38      5.67 o
  -2   4   8      126.08      113.99      4.84 o
  -1   4   8      135.40      119.20      4.31 o
   0   4   8      735.48      733.90      5.46 o
   1   4   8      618.19      603.40      5.64 o
   2   4   8      123.53      105.55      4.89 o
   3   4   8      352.88      316.75     14.82 o
   4   4   8       42.38       38.25      6.62 o
   5   4   8      157.66      158.83      8.42 o
   6   4   8       36.61       27.29     10.16 o
  -6   5   8        5.92        0.54      2.26 o
  -5   5   8       39.22       10.31     67.46 o
  -4   5   8        1.07       -1.14      7.45 o
  -3   5   8       27.56       19.08      8.41 o
  -2   5   8      436.15      419.50     10.18 o
  -1   5   8      248.42      258.19      6.80 o
   0   5   8      520.84      505.11      9.15 o
   1   5   8        8.40       10.57      3.00 o
   2   5   8      409.47      427.23     11.91 o
   3   5   8        7.90       13.37      5.36 o
   4   5   8      175.40      182.68      6.66 o
   6   5   8       18.22        1.80      2.47 o
  -6   6   8       68.04       56.34     16.44 o
  -4   6   8       37.25       34.41     17.56 o
  -3   6   8      411.50      417.73     20.83 o
  -2   6   8      264.71      269.36     11.05 o
  -1   6   8      445.14      439.20      8.06 o
   0   6   8        0.03       -1.82      2.49 o
   1   6   8      457.33      434.95      9.15 o
   2   6   8        0.34        4.34      5.89 o
   3   6   8      125.14      123.05      6.57 o
   4   6   8        0.41        7.61      6.79 o
   5   6   8       31.30       45.48      8.35 o
  -5   7   8       25.83       12.56     23.36 o
  -3   7   8       16.91        8.34     15.90 o
  -2   7   8        1.69        0.95      3.60 o
  -1   7   8      112.10      108.50      7.87 o
   0   7   8       38.62       39.11      5.49 o
   1   7   8      138.36      142.04     11.00 o
   2   7   8       57.08       53.08      7.02 o
   3   7   8       99.11       98.04      7.92 o
   4   7   8       15.89        9.89      5.55 o
   5   7   8      123.64       94.03     11.73 o
   6   7   8       24.44       10.62     23.18 o
  -4   8   8       27.76        9.43    188.95 o
  -3   8   8       29.05       51.31     15.15 o
  -2   8   8      112.48      106.22     12.72 o
  -1   8   8       78.80       92.60      7.79 o
   0   8   8       83.80       83.29      7.01 o
   1   8   8      143.36      143.25     13.00 o
   2   8   8       17.14       23.69      7.46 o
   3   8   8       48.13       61.66      6.99 o
   4   8   8       41.49       63.87      9.20 o
   5   8   8       26.43       16.68     19.17 o
  -2   9   8        5.24       13.78      9.54 o
  -1   9   8        5.78       11.11      5.40 o
   0   9   8        0.32       13.74     10.16 o
   1   9   8       27.07       51.50     12.79 o
   2   9   8        3.06       11.09      5.66 o
   3   9   8       12.03       25.22      9.79 o
   4   9   8       34.10       28.16     10.70 o
  -2  10   8        6.42       13.24     12.80 o
  -1  10   8        0.55        0.15      4.63 o
   0  10   8       80.05       68.93     15.55 o
   2  10   8       19.30       19.52     15.14 o
   0  -9   9       18.34        8.76     17.20 o
  -1  -8   9      109.50      147.94     39.22 o
   0  -8   9        1.12        4.32      7.27 o
   1  -8   9       39.77       31.41     16.17 o
   2  -8   9       57.73       42.95     16.98 o
   3  -8   9       13.53        1.42     12.29 o
  -4  -7   9       49.38       38.53     16.60 o
  -3  -7   9        1.45        6.41     13.40 o
  -2  -7   9       76.70       77.11     14.38 o
  -1  -7   9      119.35      116.53     14.66 o
   0  -7   9       37.49       56.46     13.97 o
   1  -7   9       45.20       55.21      8.10 o
   2  -7   9       70.26       43.27     15.13 o
   3  -7   9      122.54      129.85     14.73 o
   4  -7   9        1.69        7.59     22.51 o
  -5  -6   9      180.99      160.58     16.39 o
  -4  -6   9        5.96        0.29      3.74 o
  -3  -6   9      233.16      227.83     11.76 o
  -2  -6   9      293.51      264.86     14.51 o
  -1  -6   9      322.45      323.93     10.36 o
   0  -6   9      156.39      188.53     29.99 o
   1  -6   9      516.11      542.98     11.45 o
   2  -6   9      190.25      178.43     11.22 o
   3  -6   9      142.46      135.13      9.58 o
   4  -6   9       13.65       17.11     11.82 o
   5  -6   9       29.86       21.26     14.75 o
  -6  -5   9       80.26       47.18     17.51 o
  -4  -5   9       62.95       49.37     11.44 o
  -3  -5   9      217.37      189.06     10.45 o
  -2  -5   9       27.46       26.24      7.73 o
  -1  -5   9       46.27       47.09      6.46 o
   0  -5   9       75.32       68.15      6.25 o
   1  -5   9      476.40      469.56      7.84 o
   2  -5   9      125.61      128.37      6.11 o
   3  -5   9       43.70       42.76      8.50 o
   4  -5   9      105.06      117.06      8.41 o
   6  -5   9       48.36       57.25     17.65 o
  -6  -4   9       61.64       48.89     16.36 o
  -5  -4   9        7.32       -1.16      1.50 o
  -4  -4   9      479.28      421.53     12.54 o
  -3  -4   9        1.04        4.21      5.13 o
  -2  -4   9      281.11      288.99      8.63 o
  -1  -4   9      288.91      274.84      4.79 o
   0  -4   9     2080.14     2037.98     49.05 o
   1  -4   9       97.53      113.36      6.36 o
   2  -4   9      785.88      817.90     10.21 o
   3  -4   9       42.55       47.18      5.38 o
   4  -4   9      218.71      218.85     19.13 o
   5  -4   9        4.86       10.47      7.31 o
   6  -4   9       45.84       46.91      9.65 o
  -6  -3   9       16.96        3.67      4.72 o
  -5  -3   9      292.61      277.77     11.75 o
  -4  -3   9        0.44        1.19      2.98 o
  -3  -3   9      165.42      178.55      4.90 o
  -2  -3   9       91.46       95.81      3.81 o
  -1  -3   9      392.22      377.81      4.38 o
   0  -3   9      245.39      232.24      6.02 o
   1  -3   9       81.95       87.82      4.82 o
   2  -3   9      218.63      211.61      4.98 o
   3  -3   9        7.01        5.52      3.70 o
   4  -3   9       32.78       30.06      4.94 o
   5  -3   9        2.56        5.15      5.28 o
   6  -3   9       12.86        9.59      8.41 o
   7  -3   9        4.79       15.80      9.44 o
  -6  -2   9      101.75      100.79      6.77 o
  -5  -2   9       18.34       21.36      5.50 o
  -4  -2   9      392.43      403.25      7.51 o
  -3  -2   9        9.78       18.33      2.41 o
  -2  -2   9      460.02      450.89      3.66 o
  -1  -2   9      687.69      667.27      4.73 o
   0  -2   9      438.95      434.24     10.42 o
   1  -2   9      790.87      792.55      7.92 o
   2  -2   9       86.18       81.80      1.96 o
   3  -2   9      195.63      193.26      3.57 o
   4  -2   9        0.34        0.95      1.23 o
   5  -2   9       10.26       11.46      4.08 o
   6  -2   9       29.43       33.56      5.35 o
   7  -2   9       14.16       21.72      6.23 o
  -7  -1   9        9.84        4.52     15.77 o
  -6  -1   9       15.43       15.26      5.91 o
  -5  -1   9       53.44       44.75      3.97 o
  -4  -1   9        9.81       18.77      3.95 o
  -3  -1   9        3.80        6.24      2.27 o
  -2  -1   9      502.25      510.73      2.37 o
  -1  -1   9       28.72       29.08      2.11 o
   0  -1   9     1008.18     1035.92      9.68 o
   1  -1   9      308.72      317.23      4.99 o
   2  -1   9      707.03      657.92      7.82 o
   3  -1   9      279.17      288.93      3.21 o
   4  -1   9      258.36      254.94      4.73 o
   5  -1   9       84.89       90.39      4.39 o
   6  -1   9       58.44       74.51      5.00 o
   7  -1   9       60.55       67.36      7.09 o
  -7   0   9       39.93       54.03     11.74 o
  -6   0   9       35.64       45.84      8.72 o
  -5   0   9      493.85      505.08      7.20 o
  -4   0   9      117.85      136.02      3.67 o
  -3   0   9     2369.68     2315.85     12.30 o
  -2   0   9       95.97       90.23      2.00 o
  -1   0   9     3933.68     3945.50      9.80 o
   0   0   9       47.15       40.79      2.45 o
   1   0   9     1851.06     1758.63     19.93 o
   2   0   9       95.88       96.02      3.44 o
   3   0   9      685.85      664.43     21.86 o
   4   0   9      585.68      561.39      6.75 o
   5   0   9        2.45        4.60      3.10 o
   6   0   9        2.59       13.04      5.94 o
   7   0   9        4.49       17.77      7.52 o
  -7   1   9       48.44       63.78      7.99 o
  -6   1   9       27.04       29.12      6.26 o
  -5   1   9       98.61      107.18      8.34 o
  -4   1   9      150.64      145.01      3.92 o
  -3   1   9       36.30       32.03      3.04 o
  -2   1   9       62.95       69.80      4.01 o
  -1   1   9       53.17       54.43      2.77 o
   0   1   9       41.68       50.57      2.57 o
   1   1   9      746.11      725.11      8.03 o
   2   1   9        3.29        6.45      2.17 o
   3   1   9       43.63       48.00      6.03 o
   4   1   9      166.71      173.16     22.50 o
   5   1   9      479.33      474.68      6.39 o
   6   1   9       38.08       50.67      7.91 o
   7   1   9       21.82       32.90     18.71 o
  -7   2   9        6.08       14.00     12.77 o
  -6   2   9       86.56       91.45      6.91 o
  -5   2   9      140.61      149.01      5.06 o
  -4   2   9      465.20      477.90     11.94 o
  -3   2   9      218.43      220.61      5.52 o
  -2   2   9     1428.22     1412.35      9.31 o
  -1   2   9      446.31      404.45      3.85 o
   0   2   9     2435.45     2431.27     50.57 o
   1   2   9     1450.23     1353.54    100.68 o
   2   2   9      797.38      785.77      3.94 o
   3   2   9      870.86      877.48     14.75 o
   4   2   9      663.98      665.45      6.52 o
   5   2   9      130.00      123.26     12.62 o
   6   2   9        2.70        0.39      0.94 o
  -7   3   9       12.67        8.66     17.92 o
  -6   3   9      102.78      118.95     17.64 o
  -5   3   9       57.12       53.48      5.67 o
  -4   3   9      132.69      144.39      5.22 o
  -3   3   9      224.10      206.39      4.78 o
  -2   3   9      192.48      187.45      4.63 o
  -1   3   9      835.62      832.44      6.57 o
   0   3   9       54.89       50.21      2.75 o
   1   3   9      746.31      734.41      7.93 o
   2   3   9       35.94       46.16      4.48 o
   3   3   9      547.92      589.84     12.28 o
   4   3   9      103.32      109.06      5.16 o
   5   3   9       13.47       34.19      8.89 o
   6   3   9       26.03       22.90      8.51 o
   7   3   9       10.45       16.07     19.33 o
  -6   4   9       16.36       21.79     11.02 o
  -5   4   9       23.62       12.16     14.65 o
  -4   4   9       59.17       41.60      7.74 o
  -3   4   9      105.43       91.58      5.92 o
  -2   4   9      529.89      512.23      6.67 o
  -1   4   9       79.47       79.67      3.73 o
   0   4   9      406.10      403.63      3.72 o
   1   4   9        2.30        5.27      1.53 o
   2   4   9      710.03      706.37     15.29 o
   3   4   9      259.56      239.13      6.48 o
   4   4   9       47.58       47.28      6.67 o
   5   4   9        5.88        2.88      3.26 o
  -6   5   9        4.73        1.95      7.76 o
  -5   5   9        2.15        2.64      4.56 o
  -4   5   9       46.10       31.31      9.48 o
  -3   5   9      112.79      100.82      7.76 o
  -2   5   9      244.59      224.87      6.72 o
  -1   5   9        8.18       -1.06      2.97 o
   0   5   9     1070.59      992.45      9.76 o
   1   5   9      123.96      117.45      4.32 o
   2   5   9     1049.98     1002.34     31.56 o
   3   5   9        8.73        5.31      8.71 o
   4   5   9      172.89      165.12      9.14 o
   5   5   9        2.22        4.75     21.35 o
   6   5   9       76.72       84.63     18.21 o
  -6   6   9       39.24       38.89     15.86 o
  -5   6   9       21.80        3.14      4.97 o
  -4   6   9      366.80      317.77     13.93 o
  -3   6   9      177.99      151.37      8.49 o
  -2   6   9      446.05      436.48      8.51 o
  -1   6   9      197.16      145.59     17.58 o
   0   6   9      607.36      567.52      9.45 o
   1   6   9      232.87      243.90      8.52 o
   2   6   9       12.93       20.46      6.13 o
   3   6   9       41.13       43.39      6.42 o
   4   6   9       10.23       18.68      6.14 o
   5   6   9       15.48       27.77      9.09 o
  -3   7   9        7.81        8.48     14.54 o
  -2   7   9       46.79       29.71      8.13 o
  -1   7   9        4.97        3.07      8.17 o
   0   7   9        8.64        0.33      3.96 o
   1   7   9       91.15       81.86      9.93 o
   2   7   9        4.68       22.62      8.20 o
   3   7   9       13.56       16.14      8.01 o
   4   7   9       13.80        2.02      7.27 o
   5   7   9       16.27       -0.07      8.10 o
  -3   8   9       21.34       35.74     18.96 o
  -2   8   9       22.96       22.76      8.44 o
  -1   8   9      212.66      226.12     16.89 o
   0   8   9        8.50       18.41     13.14 o
   1   8   9       32.84       36.90     14.70 o
   2   8   9        1.43        0.66      1.82 o
   3   8   9        6.19       14.63      7.35 o
   4   8   9        7.46       15.63      7.97 o
  -2   9   9       82.21       86.16      9.42 o
  -1   9   9        0.66       11.55     14.57 o
   0   9   9        7.12        8.64      9.93 o
   1   9   9       10.67       14.71     14.27 o
   2   9   9        0.96        9.12     11.84 o
   3   9   9       65.82       69.39      9.25 o
   4   9   9       16.53       18.19      9.64 o
  -1  10   9        4.23       10.93     13.64 o
   1  10   9        4.47       17.00     11.47 o
   2  10   9       13.92       18.83     14.00 o
  -2  -8  10      118.07      102.40     15.86 o
  -1  -8  10       88.52      138.54     41.52 o
   0  -8  10       93.16      105.71     15.19 o
   1  -8  10       28.29       22.06     26.68 o
  -4  -7  10       22.75       30.02     14.03 o
  -3  -7  10        0.28        0.51     12.02 o
  -2  -7  10       46.26       36.77     11.13 o
  -1  -7  10       30.54       22.84     12.44 o
   0  -7  10       20.76       45.17     16.68 o
   1  -7  10      212.19      211.80      9.67 o
   3  -7  10      144.92      141.64     14.68 o
   4  -7  10       34.88       33.86     14.88 o
  -5  -6  10      193.78      190.59     13.05 o
  -4  -6  10        3.68        8.51      7.48 o
  -3  -6  10      551.71      542.58     35.47 o
  -2  -6  10       24.80        1.20     15.06 o
  -1  -6  10      551.15      549.93      9.36 o
   0  -6  10       86.88      111.81     22.41 o
   1  -6  10      209.81      219.93      6.82 o
   3  -6  10      167.15      173.06     10.70 o
   4  -6  10        0.40        5.42      9.15 o
   5  -6  10        4.05        0.41      2.92 o
  -4  -5  10      147.74      136.21     15.01 o
  -3  -5  10        1.57        6.23      5.28 o
  -2  -5  10      152.99      152.80      7.07 o
  -1  -5  10       41.27       39.26      7.35 o
   0  -5  10        2.93        1.57      2.58 o
   1  -5  10        8.72       27.03      4.71 o
   2  -5  10       19.18       14.72      4.52 o
   3  -5  10       98.11       85.26     10.20 o
   4  -5  10       75.00       81.27      8.06 o
   5  -5  10       35.49       29.57     11.53 o
  -6  -4  10       23.97       21.29     11.90 o
  -5  -4  10       38.62       26.86     11.63 o
  -4  -4  10      131.77      126.82      8.32 o
  -3  -4  10      170.97      170.45     20.73 o
  -2  -4  10      168.34      173.09      6.95 o
  -1  -4  10       74.10       60.98      6.50 o
   0  -4  10        6.64       10.47      3.79 o
   1  -4  10       63.67       67.99      5.24 o
   2  -4  10      193.53      183.91     11.31 o
   3  -4  10        0.51        4.09      5.75 o
   4  -4  10       32.54       31.11      9.87 o
   5  -4  10        0.11        0.46      2.55 o
   6  -4  10        6.83        4.01     10.96 o
  -6  -3  10        0.96        1.73      9.96 o
  -5  -3  10      203.93      178.34     10.04 o
  -4  -3  10       14.01       14.99      5.98 o
  -3  -3  10      543.15      518.90     11.20 o
  -2  -3  10      144.85      131.44      5.68 o
  -1  -3  10     1016.77      995.38      7.86 o
   0  -3  10       11.41       19.25      5.02 o
   1  -3  10      858.04      846.82     22.23 o
   2  -3  10      330.63      312.89      5.27 o
   3  -3  10      173.60      172.55      7.71 o
   4  -3  10      207.26      208.09     15.22 o
   5  -3  10       54.31       66.47     12.92 o
   6  -3  10       19.78       15.76     12.59 o
  -6  -2  10      204.22      186.56      7.22 o
  -5  -2  10      175.30      159.48      7.88 o
  -4  -2  10      852.99      837.94     11.52 o
  -3  -2  10       57.98       61.48      4.59 o
  -2  -2  10     2946.53     2859.22      9.32 o
  -1  -2  10     1822.31     1726.05      8.52 o
   0  -2  10     1607.01     1552.62     27.29 o
   1  -2  10       22.62       17.44      4.40 o
   2  -2  10      332.99      324.28      4.82 o
   3  -2  10        2.85        3.27      2.94 o
   4  -2  10       45.20       36.05      3.55 o
   5  -2  10        2.90        4.00      2.99 o
   6  -2  10        2.89        0.61      2.96 o
   7  -2  10        0.29       10.18      6.00 o
  -6  -1  10       27.67       28.41      7.36 o
  -5  -1  10        8.42       10.69      6.30 o
  -4  -1  10       92.22       77.58      3.94 o
  -3  -1  10       36.57       32.28      3.38 o
  -2  -1  10       35.49       38.72      2.17 o
  -1  -1  10        7.51       10.01      3.02 o
   0  -1  10     1631.23     1591.91      8.19 o
   1  -1  10       88.10       78.22      3.50 o
   2  -1  10      798.81      773.26      6.78 o
   3  -1  10       75.31       76.24      3.37 o
   4  -1  10      181.38      187.83      5.29 o
   5  -1  10        2.69        4.09      3.64 o
   6  -1  10      108.09      115.99      6.51 o
   7  -1  10        0.64        9.39      4.67 o
  -7   0  10       21.87       21.84     10.78 o
  -6   0  10       84.78      100.55      7.80 o
  -5   0  10      515.44      493.45      5.43 o
  -4   0  10      236.46      236.11      4.24 o
  -3   0  10     1470.95     1500.25      9.55 o
  -2   0  10     1013.67     1016.12      5.32 o
  -1   0  10     3610.27     3598.25     16.96 o
   0   0  10      504.87      506.50      5.15 o
   1   0  10     1366.70     1339.34      7.70 o
   2   0  10       58.29       53.39      5.28 o
   3   0  10      220.95      231.86     13.00 o
   4   0  10        0.43        6.02      2.25 o
   5   0  10      334.27      323.64      6.16 o
   6   0  10       13.44       29.30      4.63 o
   7   0  10        2.29        0.14      2.11 o
  -7   1  10       43.96       42.75      9.43 o
  -6   1  10      116.88      120.08      6.29 o
  -5   1  10       90.31      104.14      7.13 o
  -4   1  10      205.02      194.53      7.79 o
  -3   1  10      218.57      204.61      4.88 o
  -2   1  10      635.97      629.32     11.99 o
  -1   1  10        2.15        2.48      1.91 o
   0   1  10      437.79      443.29      3.85 o
   1   1  10       89.76       91.43      5.47 o
   2   1  10      244.67      239.91      6.64 o
   3   1  10      241.46      217.23      7.97 o
   4   1  10      641.97      676.16     20.72 o
   5   1  10      100.38      103.39      8.02 o
   6   1  10       38.34       43.77      6.67 o
   7   1  10       27.70       47.99     11.49 o
  -7   2  10       41.56       51.87     14.79 o
  -6   2  10       41.89       68.41      7.13 o
  -5   2  10       21.39       21.82      6.46 o
  -4   2  10        5.67       10.13      2.45 o
  -3   2  10      288.62      295.56      5.25 o
  -2   2  10       77.60       86.35      3.41 o
  -1   2  10      338.98      330.25      4.30 o
   0   2  10      221.23      225.89      4.48 o
   1   2  10      127.36      118.25      6.05 o
   2   2  10       80.94       72.37      7.33 o
   3   2  10       70.57       73.90      8.56 o
   4   2  10      392.66      387.94     19.49 o
   5   2  10       12.56       12.98     11.27 o
   6   2  10       43.44       47.51      9.88 o
   7   2  10        2.60       12.63     21.84 o
  -6   3  10        1.17       28.48      8.06 o
  -5   3  10       64.51       65.12     11.75 o
  -4   3  10      107.51       86.12      8.96 o
  -3   3  10      309.24      299.09      6.49 o
  -2   3  10      195.50      193.18      4.55 o
  -1   3  10      726.75      742.41      6.67 o
   0   3  10       61.69       54.77      7.07 o
   1   3  10      506.25      456.43     16.40 o
   2   3  10       70.43       73.19      5.79 o
   3   3  10     1382.16     1414.27     32.77 o
   4   3  10       33.43       31.46      4.21 o
   5   3  10      157.41      194.43      8.48 o
   6   3  10       26.31       28.10      7.48 o
   7   3  10       20.16       19.39     16.39 o
  -6   4  10       28.91       48.36     10.55 o
  -5   4  10      223.63      234.08     11.66 o
  -4   4  10       93.07       58.58      7.49 o
  -3   4  10      337.22      329.62      7.15 o
  -2   4  10      199.22      195.71      5.25 o
  -1   4  10      202.78      185.60      4.75 o
   0   4  10       90.27       79.45      3.17 o
   1   4  10       69.60       64.67      4.60 o
   2   4  10      350.04      347.21      6.82 o
   3   4  10        3.04       10.79      5.40 o
   4   4  10       17.61       20.54      6.75 o
   5   4  10       21.92       25.90      7.04 o
   6   4  10       27.13       22.98     10.44 o
  -6   5  10       12.01       13.67     11.97 o
  -5   5  10        1.67        5.02     11.83 o
  -3   5  10       45.78       36.53      9.54 o
  -2   5  10       25.03        6.96      8.58 o
  -1   5  10       44.58       42.25      5.18 o
   0   5  10       28.05       25.09      4.23 o
   1   5  10       45.24       52.62      5.60 o
   2   5  10      133.08      149.66     15.08 o
   3   5  10        4.81        7.02      8.21 o
   4   5  10      136.42      127.04      6.76 o
   5   5  10        2.37        2.93      6.88 o
   6   5  10       16.70       16.88     18.96 o
  -4   6  10      102.67       88.63     15.10 o
  -2   6  10      118.60      102.69      8.16 o
  -1   6  10        6.87       -0.23      1.58 o
   0   6  10      426.22      404.32      9.17 o
   1   6  10       11.77        0.15      0.64 o
   2   6  10      147.06      136.72     10.45 o
   3   6  10       49.83       64.96      7.35 o
   4   6  10       38.02       47.69      6.93 o
   5   6  10       23.26       39.18     12.73 o
   6   6  10       22.54       16.53     22.47 o
  -5   7  10       15.96        6.77     21.11 o
  -2   7  10       52.73       45.13      9.81 o
  -1   7  10      118.58      110.59      8.06 o
   0   7  10        8.93       -0.18      4.75 o
   1   7  10        6.76        4.85     43.21 o
   2   7  10       63.53       46.40      9.31 o
   3   7  10        2.56       10.14      7.37 o
   4   7  10       14.63       21.01      7.40 o
   5   7  10        2.73       17.29     12.63 o
  -4   8  10        6.53        3.57     11.97 o
  -3   8  10       54.93       56.44     19.84 o
  -2   8  10       91.20       91.18     13.39 o
  -1   8  10       56.80       53.98     10.47 o
   0   8  10        3.86       -1.16      2.46 o
   1   8  10      190.07      182.95     13.31 o
   3   8  10       29.73        2.87     11.23 o
   4   8  10        1.04        9.00      6.54 o
   5   8  10       10.47       31.11     15.76 o
  -3   9  10        0.51       16.19     11.73 o
  -2   9  10        5.50       20.07     12.34 o
  -1   9  10       12.89       23.25     14.41 o
   0   9  10       60.53       76.79     14.97 o
   1   9  10       16.58       16.80     13.71 o
   2   9  10       25.02       36.59     13.83 o
   3   9  10        9.21       22.16      7.82 o
   4   9  10       24.93       39.16     14.73 o
  -1  10  10       20.41       53.79     12.59 o
   0  10  10       14.46       54.85     13.82 o
   1  10  10       10.12       41.75     13.39 o
  -1  -8  11        3.07       39.67     10.99 o
   0  -8  11      113.02      138.09     13.71 o
  -3  -7  11       29.78       33.32     13.27 o
   0  -7  11       35.76       54.45     17.38 o
   1  -7  11       52.02       56.38      9.03 o
   2  -7  11       17.53       15.06     28.76 o
   3  -7  11        2.28        1.03      3.10 o
  -4  -6  11       50.90       52.41     10.59 o
  -3  -6  11      140.69      132.50      9.77 o
  -2  -6  11       13.36        3.63      9.65 o
  -1  -6  11      308.97      318.07     14.06 o
   0  -6  11        4.03        9.11      5.08 o
   1  -6  11      152.54      177.32      7.97 o
   2  -6  11       35.11       19.64     11.44 o
   3  -6  11       25.77       12.90     14.20 o
   4  -6  11        0.12        1.04      5.30 o
  -5  -5  11       32.17       32.02     11.09 o
  -4  -5  11      186.28      176.35     11.64 o
  -3  -5  11        9.12       14.54      8.91 o
  -2  -5  11      281.65      278.94     10.66 o
  -1  -5  11       32.60       30.60      7.42 o
   0  -5  11      192.41      200.06      7.16 o
   1  -5  11        1.40       20.10      6.67 o
   2  -5  11      130.14      126.67      6.19 o
   3  -5  11       38.19       29.33     12.48 o
   4  -5  11       26.11       41.19      8.70 o
   5  -5  11       24.12       30.67     14.10 o
  -6  -4  11       42.29       41.29     12.61 o
  -5  -4  11      174.96      173.02     11.90 o
  -4  -4  11       12.82       19.27      9.93 o
  -3  -4  11      259.89      254.66     12.38 o
  -2  -4  11       89.58       82.80      6.43 o
  -1  -4  11      289.91      230.11     40.66 o
   0  -4  11       32.29       44.93      5.11 o
   1  -4  11      309.25      301.72     11.56 o
   2  -4  11       79.99       75.12      4.95 o
   3  -4  11      101.09       93.03      7.41 o
   4  -4  11       13.67       16.39     10.08 o
   5  -4  11        8.50       10.02     12.43 o
   6  -4  11        0.20        1.44      3.69 o
  -6  -3  11       16.75       19.07      7.36 o
  -5  -3  11       17.07        8.11      7.59 o
  -4  -3  11       43.93       39.58      5.63 o
  -3  -3  11      411.46      378.47      8.04 o
  -2  -3  11       38.02       44.71      6.05 o
  -1  -3  11      502.57      415.14     64.81 o
   0  -3  11       25.97       23.52      5.53 o
   1  -3  11     1472.82     1354.93     31.73 o
   2  -3  11        3.22       16.26      7.67 o
   3  -3  11      390.78      388.80     14.29 o
   4  -3  11       75.15       77.87     13.41 o
   5  -3  11       48.43       53.92      8.30 o
   6  -3  11       54.98       61.83     10.46 o
  -6  -2  11      145.86      165.06     10.14 o
  -5  -2  11      138.65      141.08      6.52 o
  -4  -2  11      575.79      562.86      6.88 o
  -3  -2  11      165.20      173.20      5.14 o
  -2  -2  11      609.34      600.67      6.86 o
  -1  -2  11        1.25       -0.13      0.16 o
   0  -2  11     2237.52     2148.90     29.02 o
   1  -2  11      166.76      150.46      5.63 o
   2  -2  11      724.43      700.15      7.48 o
   3  -2  11       16.56       14.14      7.00 o
   4  -2  11      171.95      166.97      9.41 o
   5  -2  11       19.93       14.33     10.64 o
   6  -2  11       12.94        5.35     14.35 o
  -6  -1  11      101.98      118.59      9.34 o
  -5  -1  11       73.87       73.12      5.95 o
  -4  -1  11       18.51       25.53      4.62 o
  -3  -1  11       51.31       57.07      4.58 o
  -2  -1  11       58.83       63.26      2.46 o
  -1  -1  11       36.38       33.75      2.85 o
   0  -1  11      367.17      347.06      4.24 o
   1  -1  11       16.29       15.14      3.51 o
   2  -1  11      459.60      423.29      6.95 o
   3  -1  11        3.03        0.28      0.99 o
   4  -1  11       79.11       81.00      6.09 o
   5  -1  11       38.70       48.35      4.73 o
   6  -1  11       22.70       29.11      7.99 o
   7  -1  11        3.99        9.17     10.31 o
  -6   0  11       28.74       28.85      8.87 o
  -5   0  11       61.99       63.51      5.00 o
  -4   0  11      200.17      197.16      5.37 o
  -3   0  11       85.21      101.25      4.44 o
  -2   0  11      103.44      108.66      2.75 o
  -1   0  11     1094.16     1123.34      8.71 o
   0   0  11      872.63      863.78      6.64 o
   1   0  11     1136.49     1090.82     19.22 o
   2   0  11      324.47      308.80      8.64 o
   3   0  11      425.41      413.61      9.33 o
   4   0  11       31.21       25.06      6.80 o
   5   0  11       93.96       87.30      7.23 o
   6   0  11        2.07       11.77      9.39 o
   7   0  11       39.01       40.46      9.48 o
  -6   1  11       29.26       43.57      9.87 o
  -5   1  11      178.65      171.82     10.29 o
  -4   1  11       12.97       23.59      4.47 o
  -3   1  11       83.57      105.39     14.44 o
  -2   1  11      235.84      229.06      4.23 o
  -1   1  11      272.86      265.02      3.37 o
   0   1  11      407.11      411.39      4.32 o
   2   1  11      437.89      447.61      9.18 o
   4   1  11      113.15      121.42      9.11 o
   5   1  11        2.14       22.63     12.45 o
   6   1  11       24.00       47.82     12.00 o
   7   1  11       20.46       29.86      7.97 o
  -6   2  11       78.27       83.47      7.80 o
  -5   2  11       26.76       26.27      6.11 o
  -4   2  11      189.35      168.72     31.88 o
  -3   2  11      214.14      203.08      5.55 o
  -2   2  11      358.94      355.84      5.79 o
  -1   2  11      691.98      699.51      6.59 o
   0   2  11        8.91        8.76      3.00 o
   1   2  11      472.34      486.18      8.59 o
   3   2  11       50.34       45.37      7.34 o
   4   2  11      132.98      133.07     14.06 o
   5   2  11       66.61       56.95     11.72 o
   6   2  11       42.10       40.47      9.13 o
   7   2  11        6.95       22.96      7.71 o
  -6   3  11        2.04        1.12      8.50 o
  -4   3  11       41.13       30.99      5.62 o
  -3   3  11        2.55        5.78      5.49 o
  -2   3  11      131.09      140.90      5.83 o
  -1   3  11      332.90      335.39     12.10 o
   0   3  11       61.40       57.36      4.77 o
   1   3  11      750.50      704.02     23.62 o
   2   3  11       75.95       74.68      7.46 o
   3   3  11      102.41      105.98      5.15 o
   4   3  11        0.99       11.87      3.07 o
   5   3  11      425.52      442.33      9.77 o
   6   3  11        2.01       13.56      5.70 o
   7   3  11       19.45       19.18     13.99 o
  -6   4  11       26.90       42.81     21.70 o
  -5   4  11      298.20      322.70     29.16 o
  -4   4  11       41.40       41.20      9.57 o
  -3   4  11      626.47      623.59      8.27 o
  -2   4  11      330.73      321.57      8.35 o
  -1   4  11      732.94      688.47      5.17 o
   0   4  11      404.04      379.56     10.02 o
   1   4  11      834.51      783.45      8.23 o
   2   4  11       10.99       10.69      5.14 o
   3   4  11      737.13      709.12     24.42 o
   4   4  11       27.20       40.46      6.81 o
   5   4  11      100.04      116.05     20.49 o
   6   4  11       20.38       22.60     11.38 o
  -6   5  11       37.16       45.74     13.62 o
  -5   5  11       12.62       19.83     11.19 o
  -4   5  11       38.95       16.43     10.50 o
  -3   5  11       11.08        8.84     10.20 o
  -2   5  11       36.42       22.06      6.31 o
  -1   5  11       60.72       49.90      4.74 o
   0   5  11        8.05        6.77      3.09 o
   1   5  11       48.62       55.81      6.17 o
   2   5  11       40.74       43.77      9.80 o
   3   5  11      104.20       87.90      8.30 o
   4   5  11       64.39       70.04     16.16 o
   5   5  11        2.57       16.67     12.70 o
   6   5  11       24.94       22.89     13.12 o
  -5   6  11        3.60        2.78     20.39 o
  -4   6  11       51.84       49.06     13.82 o
  -2   6  11      147.27      129.08      7.70 o
   0   6  11      146.29      140.18      8.10 o
   1   6  11        0.16       -1.59      4.36 o
   2   6  11      491.04      477.56     16.60 o
   3   6  11       73.82       85.12      7.98 o
   4   6  11       99.46      109.53     10.63 o
   5   6  11        0.41       18.37     12.70 o
   6   6  11        2.51       16.52     11.13 o
  -5   7  11       21.26        0.46      1.03 o
  -3   7  11       87.95       77.76     10.53 o
  -2   7  11       44.37       18.54     11.94 o
  -1   7  11       54.88       41.28      7.65 o
   0   7  11      134.12      103.08     12.23 o
   1   7  11      282.20      261.17     10.37 o
   2   7  11      215.02      183.23      9.98 o
   3   7  11       16.03       18.51      7.43 o
   4   7  11       16.91       16.13      7.38 o
   5   7  11        0.09        9.38     14.05 o
  -4   8  11       40.09       20.50     21.04 o
  -3   8  11        1.25        3.09      8.90 o
  -2   8  11       68.14       64.61     10.74 o
  -1   8  11        1.78       -1.75      4.87 o
   0   8  11       97.23       71.17     14.72 o
   1   8  11       35.29       39.40     10.29 o
   3   8  11        7.54       11.93     10.14 o
   4   8  11        0.02       16.63      9.29 o
  -2   9  11        8.83       11.54     12.92 o
  -1   9  11       34.92       36.84     14.59 o
   0   9  11       36.95       54.23     14.62 o
   1   9  11       54.55       54.91     14.65 o
   2   9  11        5.18        2.65     16.91 o
   3   9  11        5.95       14.85     12.10 o
   0  10  11        2.02       27.02     12.61 o
  -3  -7  12       58.38       62.14     12.93 o
  -1  -7  12       47.74       56.08     15.22 o
   0  -7  12       30.08       59.49     22.63 o
   1  -7  12        6.68        8.08      8.55 o
   2  -7  12       25.07        3.12      4.99 o
  -4  -6  12       14.15       18.15     12.72 o
  -3  -6  12       61.45       67.51     11.02 o
  -2  -6  12      147.18      147.63      9.69 o
  -1  -6  12      102.85      110.34     13.35 o
   0  -6  12      118.35      110.84      8.89 o
   1  -6  12       49.91       64.24      8.47 o
   2  -6  12       12.45        2.75      5.28 o
   3  -6  12        4.46       -1.32      4.19 o
   4  -6  12        5.59        5.67     13.55 o
  -5  -5  12       20.07       21.93     13.13 o
  -4  -5  12      166.92      169.71     18.18 o
  -3  -5  12        7.30       10.39      7.39 o
  -2  -5  12      272.65      285.21      9.16 o
  -1  -5  12       10.80       18.04      8.69 o
   0  -5  12      321.36      342.09      8.19 o
   1  -5  12      155.87      162.81     10.47 o
   2  -5  12      162.59      167.75      6.62 o
   3  -5  12       82.98       80.06     10.86 o
   4  -5  12      190.82      213.37     10.86 o
   5  -5  12       33.46       36.23     15.90 o
  -5  -4  12      189.88      181.83      9.90 o
  -4  -4  12      127.89      136.80      8.83 o
  -3  -4  12      636.22      638.33     22.04 o
  -2  -4  12       87.65       92.17      7.53 o
  -1  -4  12      892.12      881.74     10.21 o
   0  -4  12        7.30       14.29      5.56 o
   1  -4  12      250.84      241.76      6.75 o
   2  -4  12       47.31       46.55      5.35 o
   3  -4  12      133.22      134.88      6.75 o
   4  -4  12       21.75       26.01      8.32 o
   5  -4  12        7.29        1.62      8.37 o
  -6  -3  12        7.56        8.55      6.36 o
  -5  -3  12       12.42       12.44      6.32 o
  -4  -3  12       12.10       16.54      8.10 o
  -3  -3  12       10.00       16.64      5.99 o
  -2  -3  12       32.37       37.58      6.64 o
  -1  -3  12      183.25      154.08     22.95 o
   0  -3  12       91.91       89.44      5.59 o
   1  -3  12      104.36      128.11      6.35 o
   2  -3  12       64.32       67.79      7.10 o
   3  -3  12      398.51      377.88     12.61 o
   4  -3  12       84.92       85.06      8.32 o
   5  -3  12      124.57      135.44      9.54 o
   6  -3  12        0.01        2.29      4.77 o
  -6  -2  12       79.42       92.92      6.97 o
  -5  -2  12      144.20      164.52      6.60 o
  -4  -2  12      370.58      375.22      9.78 o
  -3  -2  12      441.08      442.42      6.43 o
  -2  -2  12      622.41      618.18      7.91 o
  -1  -2  12      112.82       91.10     19.08 o
   0  -2  12      142.25      154.70      8.32 o
   1  -2  12      255.44      250.23      6.60 o
   2  -2  12      310.62      309.18      5.37 o
   3  -2  12       35.94       38.39      5.66 o
   4  -2  12       37.36       36.43      7.25 o
   5  -2  12       32.69       27.83      9.57 o
   6  -2  12       16.34       12.75      9.03 o
  -6  -1  12      110.48      124.56      9.50 o
  -5  -1  12       73.81       68.56      6.24 o
  -4  -1  12      256.06      254.94      5.93 o
  -3  -1  12      292.22      278.46      5.89 o
  -2  -1  12       13.05       14.44      3.29 o
  -1  -1  12      427.61      407.39      4.48 o
   0  -1  12      417.44      372.97      4.59 o
   1  -1  12      282.48      287.80      4.88 o
   2  -1  12       86.51       94.53      8.20 o
   3  -1  12      126.70      130.07      6.89 o
   4  -1  12       76.40       69.11      7.23 o
   5  -1  12       76.50       84.28      9.57 o
   6  -1  12       27.28       23.00      8.65 o
  -6   0  12       19.59       21.98      7.56 o
  -5   0  12       93.41       96.66      5.77 o
  -4   0  12      173.33      180.31      5.80 o
  -3   0  12       37.45       39.75      4.44 o
  -2   0  12      556.07      571.02      6.22 o
  -1   0  12     1624.59     1529.58     15.64 o
   0   0  12      146.74      151.48      4.93 o
   1   0  12        1.44        0.05      0.68 o
   2   0  12      115.05      111.44      7.52 o
   3   0  12        8.24        6.76      6.55 o
   4   0  12       18.84       18.65      7.07 o
   5   0  12       29.80       34.93      7.75 o
   6   0  12        0.78       -0.95     21.99 o
  -6   1  12        7.63       25.75     14.76 o
  -5   1  12       49.80       70.29     10.65 o
  -4   1  12      274.75      244.37      6.53 o
  -3   1  12      156.80      155.29      6.05 o
  -2   1  12      174.31      163.09      4.42 o
  -1   1  12      280.50      268.41      7.37 o
   0   1  12     1805.14     1790.30     25.31 o
   1   1  12      156.25      132.53      7.48 o
   2   1  12      744.30      736.68     11.06 o
   3   1  12        3.58       -0.05      3.51 o
   4   1  12      309.05      313.77     11.38 o
   6   1  12       42.00       45.76     10.30 o
  -6   2  12      180.37      193.03     11.82 o
  -5   2  12      111.13      105.18     10.55 o
  -4   2  12      525.44      511.65     31.68 o
  -3   2  12      237.75      240.00      5.93 o
  -2   2  12     2085.35     2064.29     10.37 o
  -1   2  12      599.18      600.50      6.74 o
   0   2  12     1173.80     1097.48     35.71 o
   1   2  12      134.98      146.56      7.31 o
   2   2  12      135.18      123.90      9.50 o
   3   2  12       31.07       28.41      9.37 o
   5   2  12       27.57       44.41     12.33 o
   6   2  12        8.34       21.73     11.73 o
   7   2  12        0.38       14.46     10.70 o
  -6   3  12        5.86       16.12     11.34 o
  -5   3  12        6.32        9.12     10.26 o
  -4   3  12        6.87       16.98      6.76 o
  -3   3  12       29.99       25.66      9.60 o
  -2   3  12      122.57      127.12      6.21 o
  -1   3  12       77.41       91.35     14.63 o
   0   3  12      120.58      114.39      4.95 o
   1   3  12      175.75      181.28      8.28 o
   2   3  12      114.31      120.75      8.57 o
   3   3  12      174.66      170.45      9.47 o
   4   3  12      234.51      248.42      6.28 o
   5   3  12       20.64       35.58      7.56 o
   6   3  12       73.77       84.26      9.49 o
  -5   4  12       24.07       39.78     13.39 o
  -4   4  12        9.41       15.90      7.34 o
  -3   4  12      359.56      366.52      8.23 o
  -2   4  12       89.69       93.63      7.01 o
  -1   4  12      576.32      596.08      8.34 o
   0   4  12       68.86       76.83      3.63 o
   1   4  12      294.41      275.05     20.99 o
   2   4  12       28.52       36.87      6.39 o
   3   4  12       77.90       87.87      6.41 o
   4   4  12       78.51       78.98      8.30 o
   5   4  12       84.08      114.57     12.29 o
   6   4  12        3.19       16.40     10.04 o
  -5   5  12        3.11       13.74     11.56 o
  -4   5  12       83.16       87.51     18.86 o
  -3   5  12       16.90        2.52      2.94 o
  -2   5  12      136.36      129.45      5.19 o
  -1   5  12       41.64       36.96      4.43 o
   0   5  12       74.45       77.35      9.65 o
   1   5  12       53.36       66.91      9.79 o
   3   5  12      376.93      348.22     12.77 o
   4   5  12       11.25       -0.34      1.25 o
   5   5  12       70.73       88.71     25.09 o
   6   5  12       15.51       24.77     14.32 o
  -5   6  12       30.71       17.47      9.61 o
  -4   6  12        0.90        2.51     61.07 o
  -3   6  12       33.94       20.63      8.77 o
  -2   6  12       15.90       -0.18      0.18 o
  -1   6  12        7.65        6.21      7.33 o
   0   6  12       16.57        6.94      9.41 o
   1   6  12        4.80        5.67     10.30 o
   2   6  12       76.28       79.48     18.30 o
   3   6  12        0.15       37.13      7.84 o
   4   6  12       25.67       56.32      8.14 o
   5   6  12       27.13       56.04     12.86 o
  -3   7  12       38.31       19.06     11.00 o
  -1   7  12       61.67       39.09     13.15 o
   1   7  12       49.17       36.74     11.66 o
   2   7  12       19.40        6.72     19.02 o
   3   7  12       13.65        1.03     12.55 o
   4   7  12       59.93       67.51     10.33 o
   5   7  12        5.89       20.77      8.88 o
  -3   8  12       10.99       20.00     15.92 o
  -2   8  12       12.65       13.19     12.26 o
   0   8  12       32.13       16.48     31.27 o
   1   8  12       35.51        8.54     13.19 o
   2   8  12        6.97        0.86     19.74 o
   3   8  12        3.53       -0.59      0.89 o
   4   8  12        0.86        2.94     13.30 o
  -2   9  12       14.09       21.38     17.08 o
  -1   9  12        7.68       -0.24      9.25 o
   1   9  12        0.13        4.31     32.68 o
   2   9  12       29.75       38.75     14.21 o
   3   9  12        0.13        0.05      0.93 o
  -2  -7  13       15.00       23.05     12.50 o
  -1  -7  13      115.75      131.61     15.33 o
   0  -7  13       15.91       41.90     14.06 o
   1  -7  13       52.05       49.39     10.96 o
   2  -7  13       21.44        6.69     30.77 o
  -3  -6  13       44.38       45.30     10.49 o
  -2  -6  13      133.97      147.05     13.41 o
  -1  -6  13       27.30       32.63     11.78 o
   0  -6  13       83.63       86.78     12.74 o
   1  -6  13        2.16       21.85      9.50 o
   2  -6  13       22.84        5.11     11.32 o
  -4  -5  13        2.55        1.92      7.33 o
  -3  -5  13        7.95       17.38      7.52 o
  -2  -5  13       71.51       74.77     11.87 o
  -1  -5  13        2.32        7.48      7.21 o
   0  -5  13      259.45      257.98      8.43 o
   1  -5  13       31.32       47.38     16.94 o
   2  -5  13      247.45      243.59      7.59 o
   3  -5  13        8.25        7.51      9.94 o
   4  -5  13       45.86       39.07     11.86 o
  -5  -4  13       46.33       40.22      9.87 o
  -4  -4  13      250.48      280.04     10.34 o
  -3  -4  13      169.82      164.99      8.40 o
  -2  -4  13      235.65      238.88     12.37 o
  -1  -4  13      420.37      429.56     12.81 o
   0  -4  13       95.70      100.49      7.09 o
   1  -4  13      270.67      274.24     13.40 o
   2  -4  13       88.43       85.94      5.76 o
   3  -4  13       12.86       -0.95      5.03 o
   4  -4  13        8.25        4.65      8.89 o
   5  -4  13        9.24        6.83      7.27 o
  -5  -3  13      180.93      198.45      7.47 o
  -4  -3  13       47.54       56.28      7.89 o
  -3  -3  13       50.48       44.71      7.20 o
  -2  -3  13      114.70      112.82      9.48 o
  -1  -3  13        1.65        8.67      3.23 o
   0  -3  13       63.13       59.25      6.32 o
   1  -3  13        8.18       13.74      7.53 o
   2  -3  13        6.99       17.41      6.53 o
   3  -3  13       29.31       33.55      8.83 o
   4  -3  13       13.51       13.91      6.44 o
   5  -3  13       39.95       51.14      9.76 o
  -6  -2  13       45.31       55.33      7.06 o
  -5  -2  13       61.28       74.98      6.54 o
  -4  -2  13        0.30        6.71      2.87 o
  -3  -2  13      239.07      243.17      6.50 o
  -2  -2  13      130.46      141.90      9.41 o
  -1  -2  13      282.86      292.04      6.21 o
   0  -2  13      182.37      193.00      8.07 o
   1  -2  13      180.47      176.07      5.22 o
   2  -2  13      139.42      132.40      5.66 o
   3  -2  13      161.67      132.01      7.76 o
   4  -2  13       66.04       65.67      7.79 o
   5  -2  13       19.32       17.50      9.10 o
   6  -2  13        6.43        4.03      7.31 o
  -6  -1  13       49.46       73.35      8.79 o
  -5  -1  13       55.70       58.17      6.00 o
  -4  -1  13      269.66      261.27      7.05 o
  -3  -1  13      263.45      252.02      6.07 o
  -2  -1  13      443.79      426.09      7.51 o
  -1  -1  13      477.71      473.09      6.10 o
   0  -1  13      223.03      204.26      4.41 o
   1  -1  13      830.27      789.22      7.98 o
   2  -1  13      340.90      275.57      6.73 o
   3  -1  13      282.51      284.95      7.17 o
   5  -1  13       45.59       54.40      7.78 o
   6  -1  13       20.23       17.77      8.82 o
  -6   0  13       16.92       24.07      9.41 o
  -5   0  13      247.98      266.71      6.88 o
  -4   0  13       60.81       63.84      5.71 o
  -3   0  13      263.91      259.13     10.09 o
  -2   0  13      121.46      132.32      6.19 o
  -1   0  13       29.62       26.08      3.52 o
   0   0  13      375.21      369.51      6.15 o
   1   0  13      206.72      182.38      6.23 o
   2   0  13      135.65      127.93      9.43 o
   3   0  13        0.76        1.00      9.16 o
   4   0  13       18.03       18.17     10.88 o
   5   0  13        2.74        2.68      7.78 o
  -6   1  13       10.90        8.02     13.81 o
  -5   1  13       14.32       12.51     11.18 o
  -4   1  13       18.04       11.45      6.10 o
  -3   1  13      111.69      111.55      6.56 o
  -2   1  13      352.38      345.91      5.14 o
  -1   1  13      117.43      117.52      4.51 o
   0   1  13      785.06      757.16     12.94 o
   1   1  13      414.82      376.34      9.22 o
   2   1  13      729.49      701.53     11.69 o
   3   1  13       69.41       57.60      9.28 o
   4   1  13      123.82      125.94     11.54 o
   6   1  13       39.06       44.09     10.08 o
  -6   2  13       84.79      127.02     12.69 o
  -5   2  13       20.03       44.27      9.58 o
  -4   2  13      399.66      388.09     14.03 o
  -3   2  13       24.61       37.12      6.95 o
  -2   2  13      209.60      207.70      6.46 o
  -1   2  13      254.63      270.80      6.29 o
   0   2  13     1505.71     1492.96     67.78 o
   1   2  13      106.16      122.38      7.98 o
   2   2  13      431.47      415.65     10.26 o
   3   2  13       37.99       33.04     12.92 o
   4   2  13      128.56      127.17     12.44 o
   6   2  13       25.95       10.38     12.20 o
  -6   3  13        5.12       20.44      8.39 o
  -5   3  13       91.05       98.82     11.74 o
  -4   3  13       24.86       40.18      5.34 o
  -3   3  13        3.15        4.91      5.46 o
  -2   3  13        3.09       10.45      3.87 o
  -1   3  13       69.65       85.00     11.15 o
   0   3  13       17.77       18.87      6.21 o
   1   3  13       64.52       64.60      8.31 o
   2   3  13      107.36      115.18      8.48 o
   3   3  13        0.94       16.84      6.23 o
   4   3  13       21.42       38.23      5.85 o
   5   3  13        0.18        9.17      6.06 o
   6   3  13        0.89       24.69      8.02 o
  -5   4  13        1.57        2.90      6.79 o
  -4   4  13        0.80        4.26      8.78 o
  -3   4  13       11.26       17.11      8.60 o
  -2   4  13       47.38       63.88      6.32 o
  -1   4  13      265.39      288.66      8.34 o
   0   4  13       17.51       52.55      8.33 o
   1   4  13      409.28      399.60      8.19 o
   2   4  13        1.78       16.21      6.08 o
   3   4  13       83.10       92.61      6.84 o
   4   4  13        1.58        4.90      8.70 o
   5   4  13        6.59       10.62      5.79 o
   6   4  13       56.11       61.25     11.02 o
  -5   5  13        0.39       13.47      8.18 o
  -4   5  13       50.04       61.26     18.79 o
  -3   5  13       29.84       30.59      5.93 o
  -2   5  13      198.38      199.85      5.51 o
  -1   5  13       27.39       26.55      3.84 o
   0   5  13      161.25      175.24      7.41 o
   1   5  13       75.17       92.55      7.17 o
   2   5  13      117.22      105.68      8.56 o
   3   5  13        8.08        6.48      7.95 o
   4   5  13       13.45       10.08     13.37 o
   5   5  13       85.99       93.77     11.83 o
   6   5  13       19.17       44.94     13.51 o
  -5   6  13       71.68       89.31     16.20 o
  -4   6  13       60.73       63.59     14.02 o
  -3   6  13      162.86      152.82      7.73 o
  -2   6  13        1.43        0.97      1.73 o
  -1   6  13      129.17       98.35      8.69 o
   0   6  13       14.46        4.23      7.18 o
   1   6  13      103.29      102.22     16.84 o
   2   6  13       11.72       31.01      9.17 o
   3   6  13       84.33       98.31     28.81 o
   4   6  13        9.83       35.96      9.60 o
   5   6  13        3.92       36.59      8.25 o
  -3   7  13       23.30        1.22      1.69 o
  -1   7  13       35.73        3.38     11.11 o
   1   7  13       24.16       10.40     35.95 o
   2   7  13       13.29        4.98     18.97 o
   3   7  13       24.82       28.68     13.17 o
   4   7  13       15.93       11.69     17.20 o
   5   7  13       10.62       37.94     14.02 o
  -3   8  13        3.91       -0.80      4.21 o
  -2   8  13       50.51       36.54     22.86 o
   0   8  13       40.25       16.14     23.41 o
   1   8  13       15.79       -0.36      0.81 o
   2   8  13      112.18       88.07     12.43 o
   4   8  13       38.49       10.27    404.60 o
  -1   9  13       13.77        8.39     18.54 o
   1   9  13       77.33       71.43     16.07 o
   2   9  13       16.18        5.33     10.96 o
  -2  -6  14      120.16      136.59     13.94 o
  -1  -6  14      115.17      114.39     14.42 o
   0  -6  14      181.62      236.43     52.57 o
   1  -6  14       52.84       70.60      8.99 o
   2  -6  14       23.82       22.17     16.06 o
  -4  -5  14        3.26        6.48     12.06 o
  -3  -5  14       14.57       20.67     10.19 o
  -2  -5  14        0.17        5.36      6.42 o
  -1  -5  14       17.18       22.58     11.13 o
   0  -5  14      108.26      119.28      8.26 o
   1  -5  14        1.39       18.31     12.68 o
   2  -5  14      102.67      115.50      7.55 o
   3  -5  14        3.36        6.73     10.05 o
   4  -5  14       38.38       40.55     14.12 o
  -4  -4  14       31.76       34.73      9.92 o
  -3  -4  14      184.41      196.08     11.80 o
  -2  -4  14      334.90      368.41     13.94 o
  -1  -4  14      239.36      257.77     12.21 o
   0  -4  14      278.61      288.94      8.86 o
   1  -4  14       86.99      108.32     10.07 o
   2  -4  14       86.41       95.44      6.40 o
   3  -4  14       17.68       22.61     11.16 o
   4  -4  14       18.71       16.28     11.10 o
  -5  -3  14       13.24       13.58      8.14 o
  -4  -3  14      162.29      180.96      9.21 o
  -3  -3  14      229.49      244.84      8.97 o
  -2  -3  14      191.46      199.38     11.14 o
  -1  -3  14       56.64       53.18      5.87 o
   0  -3  14      211.70      203.99      7.01 o
   1  -3  14        1.18        5.67      5.19 o
   2  -3  14      128.64      126.88      7.84 o
   3  -3  14        8.70        3.45     14.55 o
   4  -3  14      133.74      142.61      9.71 o
   5  -3  14        2.66        1.53      5.98 o
  -5  -2  14        7.56       11.83      5.86 o
  -4  -2  14      130.54      132.18      7.32 o
  -3  -2  14      137.53      160.59     11.06 o
  -2  -2  14       94.04       84.38      9.24 o
  -1  -2  14      385.42      387.21      5.72 o
   0  -2  14       25.91       21.71      4.91 o
   1  -2  14      125.61      125.38      5.22 o
   2  -2  14       10.09       22.88     10.02 o
   3  -2  14       52.81       43.08      8.73 o
   4  -2  14        3.41        9.10      6.20 o
   5  -2  14       33.82       40.00      9.90 o
  -5  -1  14       39.94       46.02      6.16 o
  -4  -1  14       48.48       51.34      6.49 o
  -3  -1  14      151.39      157.66      7.72 o
  -2  -1  14      177.58      167.86      7.13 o
  -1  -1  14      429.85      423.95      6.66 o
   0  -1  14       28.31       28.51      4.53 o
   1  -1  14      430.75      448.00      6.29 o
   2  -1  14       23.72       27.94      5.86 o
   3  -1  14      462.61      452.25      9.72 o
   4  -1  14        0.34        0.37      1.16 o
   5  -1  14      109.73      112.33      9.62 o
   6  -1  14       19.17       21.53     10.85 o
  -6   0  14       15.48       16.72      7.50 o
  -5   0  14      430.92      468.64      8.89 o
  -4   0  14       46.27       52.57      7.10 o
  -3   0  14      874.57      875.94     10.03 o
  -2   0  14      169.61      184.69      7.01 o
  -1   0  14      410.93      400.94      5.49 o
   0   0  14       48.66       55.85      5.05 o
   1   0  14      363.58      339.79      9.28 o
   2   0  14       24.86       24.17      7.77 o
   3   0  14       49.59       56.45      7.04 o
   4   0  14        3.39        2.50     17.98 o
   5   0  14       43.98       48.09     10.14 o
   6   0  14        0.29        7.27     11.28 o
  -6   1  14       55.03       41.63     17.14 o
  -5   1  14       18.88       11.45     11.28 o
  -4   1  14       50.39       42.51      7.35 o
  -3   1  14       18.75       14.06      6.80 o
  -2   1  14        7.21        7.09      4.16 o
  -1   1  14       67.44       69.56      4.41 o
   0   1  14       57.33       56.79      6.93 o
   1   1  14       29.59       33.28      9.45 o
   2   1  14      166.39      163.02     10.09 o
   3   1  14      118.81      114.63     10.61 o
   4   1  14       41.16       37.55     12.07 o
   5   1  14      112.77      117.08      9.77 o
   6   1  14       28.96       18.43     11.98 o
  -5   2  14        0.75       32.47      8.22 o
  -4   2  14      187.02      215.08     13.87 o
  -3   2  14        1.35       -0.20      5.62 o
  -2   2  14      296.05      329.28      8.23 o
  -1   2  14      401.75      380.21      7.09 o
   0   2  14       48.03       63.82      6.84 o
   1   2  14        6.39       24.11      7.66 o
   2   2  14      202.36      220.29     10.54 o
   4   2  14       64.92       73.56     12.19 o
   6   2  14        4.03        1.87      9.81 o
  -5   3  14      117.93      142.47     12.25 o
  -4   3  14       12.32       30.38      5.54 o
  -3   3  14      214.84      229.74     10.97 o
  -2   3  14        0.91        6.89      3.76 o
  -1   3  14      334.22      333.42      6.97 o
   0   3  14      220.43      219.23      6.29 o
   1   3  14      279.16      260.74      9.84 o
   2   3  14      111.22      127.69     10.04 o
   3   3  14       15.13       26.35      8.03 o
   4   3  14      171.76      197.95      7.45 o
   5   3  14        0.09        1.84      4.42 o
   6   3  14        8.76       13.72     10.79 o
  -5   4  14        0.17       10.15     12.32 o
  -4   4  14       99.05      108.16     12.31 o
  -3   4  14        0.68        9.03      8.30 o
  -2   4  14      597.05      593.74      7.42 o
  -1   4  14        2.66       11.72      3.28 o
   0   4  14      278.74      291.09     11.10 o
   1   4  14        7.64        1.91     17.12 o
   2   4  14       13.34       17.83      7.46 o
   3   4  14       29.36       41.85      7.07 o
   4   4  14       18.60       21.62      7.33 o
   5   4  14        7.43       10.84     12.30 o
   6   4  14        0.47        9.93     13.36 o
  -5   5  14        0.89        1.56      2.76 o
  -4   5  14       39.57       38.64     12.25 o
  -3   5  14        5.24       24.29      7.67 o
  -2   5  14      124.54      118.77      6.48 o
  -1   5  14       23.35       22.14      5.26 o
   0   5  14      223.38      234.59      8.36 o
   1   5  14       36.02       62.07     13.56 o
   2   5  14      104.04       89.35      8.25 o
   3   5  14       50.34       41.94      9.51 o
   4   5  14       68.59       57.21     10.14 o
  -4   6  14        3.87       15.79     11.07 o
  -3   6  14      144.53      140.64      8.39 o
  -2   6  14        3.72       12.74      6.49 o
  -1   6  14      248.17      234.68      9.99 o
   0   6  14       11.51        6.83     10.06 o
   1   6  14       69.98       64.06     12.53 o
   2   6  14        0.45       19.22      7.76 o
   3   6  14        5.05       35.92     10.38 o
   4   6  14        1.16       43.22     10.16 o
   5   6  14       21.70       59.17     11.60 o
  -3   7  14        2.19        2.02     15.42 o
  -1   7  14        5.45        2.74     30.62 o
   1   7  14       13.45       -0.42      1.77 o
   3   7  14       80.91       66.22     12.56 o
   4   7  14       18.67       32.47     12.85 o
  -2   8  14       15.01       -0.69      2.79 o
   0   8  14       19.46       31.23     18.53 o
   2   8  14       29.58        0.37      4.99 o
  -1  -6  15       49.48       72.15     12.80 o
   0  -6  15       49.86       98.06     33.32 o
   1  -6  15       20.07       46.31     18.14 o
  -3  -5  15       21.44       29.99     11.37 o
  -2  -5  15        1.86        9.07     10.65 o
  -1  -5  15      123.61      153.46     13.78 o
   0  -5  15        0.03       -0.02      1.22 o
   1  -5  15       17.71       14.30      8.79 o
   2  -5  15       10.25        4.43      4.41 o
   3  -5  15       35.20       26.14     14.59 o
  -4  -4  15       20.38       20.42      8.58 o
  -3  -4  15        4.62        4.56      6.71 o
  -2  -4  15       63.64       78.57     12.21 o
  -1  -4  15        9.33       10.42     10.05 o
   0  -4  15       34.10       40.49      7.43 o
   1  -4  15        0.45        4.29      4.03 o
   2  -4  15       44.39       59.97      6.60 o
   3  -4  15        6.56       11.57     10.37 o
   4  -4  15        2.09       11.95     13.72 o
  -4  -3  15       15.07       13.47      9.03 o
  -3  -3  15       84.19       77.11     11.27 o
  -2  -3  15      126.11      134.90     11.91 o
  -1  -3  15      119.54      124.50     11.98 o
   0  -3  15      324.06      326.35      8.28 o
   1  -3  15       87.85       82.79      6.31 o
   2  -3  15      346.32      336.82      7.69 o
   3  -3  15       21.60       19.08      9.39 o
   4  -3  15       64.57       71.88      9.98 o
  -5  -2  15        0.66        6.51      9.63 o
  -4  -2  15      343.87      357.45     10.09 o
  -3  -2  15        5.86        5.58     22.40 o
  -2  -2  15      340.51      342.74     12.45 o
  -1  -2  15       39.03       39.48      6.60 o
   0  -2  15      204.31      204.39      5.78 o
   1  -2  15       64.26       63.16      6.21 o
   2  -2  15       45.52       39.45      6.26 o
   3  -2  15        4.72        0.39      1.13 o
   5  -2  15        0.50        4.16      6.44 o
  -5  -1  15       63.29       82.89      7.40 o
  -3  -1  15        8.54        7.63      5.79 o
  -2  -1  15      132.75      136.12     10.57 o
  -1  -1  15       94.14       97.80      6.28 o
   0  -1  15      143.15      142.07      5.32 o
   1  -1  15      213.92      219.19      5.93 o
   2  -1  15       31.97       32.66      6.50 o
   3  -1  15      116.60      123.11      7.84 o
   4  -1  15       55.54       49.76      8.39 o
   5  -1  15       55.13       69.82      9.97 o
  -5   0  15      101.87      116.77      8.81 o
  -4   0  15        2.18        5.74      4.74 o
  -3   0  15      534.01      556.33     21.59 o
  -2   0  15        2.46        6.88      4.46 o
  -1   0  15      577.05      598.73     23.02 o
   0   0  15       64.65       63.80      6.26 o
   1   0  15      306.33      300.31      9.52 o
   2   0  15       15.12       16.23     10.05 o
   3   0  15      238.66      187.62      8.30 o
   4   0  15       13.82       20.71     10.07 o
   5   0  15       38.92       44.87     10.27 o
  -5   1  15        3.10        1.61      7.11 o
  -4   1  15      193.07      188.73      8.27 o
  -3   1  15        1.04        1.58      2.97 o
  -2   1  15      215.87      200.36      7.21 o
  -1   1  15       22.02       28.48      4.81 o
   0   1  15      109.19      101.93      7.81 o
   1   1  15       41.84       45.08      8.91 o
   2   1  15      210.54      172.48     10.56 o
   3   1  15       36.02       40.34     11.25 o
   5   1  15       17.04       19.00     13.68 o
  -5   2  15       38.63       39.76     15.40 o
  -4   2  15        9.62       13.50     12.06 o
  -3   2  15       28.84       30.03      7.67 o
  -2   2  15       85.14      104.58      7.12 o
  -1   2  15        8.43        8.73      8.91 o
   0   2  15      123.10      124.65     12.75 o
   1   2  15        7.99        8.26      9.01 o
   2   2  15      135.32      150.31      9.86 o
   3   2  15       42.42       24.54     18.62 o
   6   2  15        2.71       25.95     11.41 o
  -5   3  15       60.24       81.16     12.30 o
  -4   3  15        0.40       34.11      9.02 o
  -3   3  15      299.00      321.67     11.93 o
  -2   3  15       44.37       47.42      7.14 o
  -1   3  15      339.87      339.37      9.16 o
   0   3  15      103.69      102.98     11.01 o
   1   3  15      890.16      889.36     15.31 o
   2   3  15       87.63       93.16     10.99 o
   3   3  15      137.13      151.57     11.92 o
   4   3  15        8.43       23.41      5.53 o
   5   3  15        6.56       28.80     10.08 o
  -5   4  15       17.34       35.14     11.20 o
  -4   4  15      127.77      128.25     12.64 o
  -3   4  15       18.07       29.91      6.14 o
  -2   4  15       20.35       38.59     10.51 o
  -1   4  15        0.18        3.81      5.56 o
   0   4  15      415.98      445.57     13.52 o
   1   4  15       31.03       44.18     19.04 o
   2   4  15       15.10       35.23     15.42 o
   3   4  15        7.31       21.71     11.90 o
   4   4  15       26.94       40.95      7.78 o
   5   4  15        0.31        3.15      9.94 o
  -4   5  15        0.06        7.21      7.41 o
  -3   5  15       64.97       51.88      8.85 o
  -2   5  15       15.43       23.38      6.82 o
  -1   5  15        1.01        8.51      7.43 o
   0   5  15       64.90       93.96      7.32 o
   1   5  15      108.30      118.83     11.57 o
   2   5  15      142.26      127.88     12.74 o
   3   5  15        3.05       14.86     15.50 o
   4   5  15       21.55       13.93     10.35 o
  -4   6  15        0.62        8.66      8.51 o
  -3   6  15        7.99        7.77      9.85 o
  -2   6  15       37.68       19.46     19.37 o
  -1   6  15      113.09      124.42     10.75 o
   0   6  15        5.42        4.48     11.95 o
   1   6  15      162.92      159.44     16.88 o
   2   6  15       50.95       57.91     16.98 o
   3   6  15       49.98       84.57     34.94 o
   4   6  15        1.84       37.38     11.07 o
  -3   7  15       48.78       39.56     11.09 o
   2   7  15       21.99        1.28     10.44 o
   3   7  15        1.55        5.11      7.18 o
   4   7  15        1.98       22.21     13.59 o
   0   8  15        7.86       -0.59      2.18 o
  -2  -5  16       54.47       62.67     13.54 o
  -1  -5  16       25.04       10.64     18.82 o
   0  -5  16       25.11       13.97     23.38 o
   1  -5  16      226.50      252.46     10.99 o
   2  -5  16       39.68       41.27      8.74 o
  -3  -4  16       86.67      108.80     12.87 o
  -1  -4  16      112.88      106.46     13.78 o
   0  -4  16       55.58       54.80      8.06 o
   1  -4  16       17.47       24.38      8.95 o
   2  -4  16        1.59       11.92     10.71 o
   3  -4  16        2.89       11.07     14.79 o
  -4  -3  16        5.64       17.26     13.40 o
  -3  -3  16       27.66       20.88     13.27 o
  -2  -3  16       27.64       21.24     15.16 o
  -1  -3  16       99.74       96.94     11.60 o
   0  -3  16      339.25      375.11      7.14 o
   1  -3  16       57.92       54.31      6.56 o
   2  -3  16      193.51      203.38      7.31 o
   3  -3  16       33.99       32.83      9.34 o
   4  -3  16      100.38      113.56     10.46 o
  -4  -2  16      187.82      201.52     14.10 o
  -3  -2  16       44.27       43.12     11.76 o
  -2  -2  16      681.77      712.09     15.35 o
  -1  -2  16       51.56       49.10      9.92 o
   0  -2  16      408.14      422.88      6.91 o
   1  -2  16        1.67        0.94      2.38 o
   2  -2  16      153.25      153.00      8.25 o
   3  -2  16        0.73        7.67     32.72 o
   4  -2  16       15.86       11.36     15.15 o
  -4  -1  16        5.78       11.24      7.11 o
  -3  -1  16      154.20      159.74      9.11 o
  -2  -1  16       11.91       20.49      9.03 o
  -1  -1  16        2.07       -0.02      0.04 o
   0  -1  16       21.89       21.42      5.87 o
   1  -1  16       11.09       15.53      5.39 o
   2  -1  16       67.93       72.23      7.37 o
   3  -1  16       35.40       35.36      8.06 o
   4  -1  16       55.85       51.18     10.00 o
   5  -1  16        4.04        5.73      6.77 o
  -5   0  16        3.64       11.89     12.60 o
  -4   0  16        2.34        3.69      6.41 o
  -3   0  16      131.86      150.05      8.06 o
  -2   0  16        5.63       10.61      9.95 o
  -1   0  16      288.77      320.13     16.98 o
   0   0  16       35.36       29.40      6.08 o
   1   0  16      230.76      244.27     10.27 o
   2   0  16        1.99        3.58      7.80 o
   3   0  16       83.03       79.09      8.15 o
   4   0  16        4.14        2.06     88.96 o
   5   0  16        9.16       15.63     13.95 o
  -5   1  16       20.47       23.27     13.55 o
  -4   1  16      211.95      223.34     11.27 o
  -3   1  16        4.58       13.81      8.32 o
  -2   1  16      292.17      280.03      8.26 o
  -1   1  16       19.76       22.15      5.19 o
   0   1  16      203.32      204.82     11.70 o
   1   1  16       83.32       90.28      9.83 o
   2   1  16       83.18       89.61      9.68 o
   3   1  16       75.94       77.41     11.51 o
   4   1  16        6.86        0.46      1.98 o
   5   1  16       19.54       15.19     11.75 o
  -5   2  16      145.03      160.17     15.48 o
  -4   2  16       42.97       42.29     14.43 o
  -3   2  16      199.87      198.16     15.16 o
  -2   2  16        0.32        5.24      8.01 o
  -1   2  16      169.06      184.00      7.60 o
   0   2  16       13.47       20.97      9.04 o
   1   2  16       58.90       72.80     10.33 o
   2   2  16        2.03       14.48      7.30 o
   3   2  16        0.34       10.83      9.62 o
   4   2  16        2.17       23.89     10.24 o
   5   2  16        4.56        3.26     10.39 o
  -3   3  16       70.44       60.40     13.33 o
  -1   3  16      172.41      173.18      7.31 o
   1   3  16       57.82       74.53      9.96 o
   2   3  16       41.33       63.06     11.92 o
   3   3  16      157.28      185.23     13.23 o
   4   3  16        1.11       22.98      8.15 o
   5   3  16       72.82      108.40     14.42 o
  -4   4  16      134.03      181.82     13.45 o
  -3   4  16       33.59       55.87      6.84 o
  -2   4  16      132.28      155.01     10.94 o
  -1   4  16      161.50      154.82     11.31 o
   0   4  16        3.00       17.96      8.44 o
   1   4  16        7.61        2.53      9.42 o
   2   4  16       52.40       79.42     13.59 o
   3   4  16       38.26       55.55      8.05 o
   4   4  16       12.25       20.08      8.56 o
  -4   5  16        5.54       17.64      9.93 o
  -3   5  16       14.49       18.99      6.73 o
  -2   5  16        4.11       12.91      8.55 o
  -1   5  16       24.99       16.81      6.75 o
   0   5  16       11.05       31.75      7.00 o
   1   5  16       56.47       78.13     15.62 o
   2   5  16       32.96       32.36     20.99 o
   3   5  16        6.45       17.73     11.00 o
   4   5  16      101.41       84.64     10.92 o
  -3   6  16        4.78        6.45      8.77 o
  -2   6  16      110.69       96.73     11.12 o
   0   6  16       66.33       53.17      9.60 o
   1   6  16        9.04       25.32     12.78 o
   2   6  16       16.21       28.59     17.76 o
   3   6  16       22.66       51.16     24.32 o
   4   6  16        0.97       32.41     10.74 o
   0   7  16       71.28       46.97     14.92 o
   2   7  16       12.23       14.75     13.84 o
   3   7  16       14.02       23.70     13.84 o
  -1  -4  17      104.29       99.26     14.39 o
   0  -4  17        4.10        1.34      3.87 o
   1  -4  17       28.12       26.35      7.47 o
   2  -4  17       29.72       35.79      8.93 o
  -3  -3  17       20.80       19.53     19.56 o
  -2  -3  17       28.69       13.46     11.39 o
  -1  -3  17      128.22      147.28     14.01 o
   0  -3  17        8.35        8.59      7.72 o
   1  -3  17       16.68        9.11      7.16 o
   2  -3  17       60.61       76.84      7.83 o
   3  -3  17       62.80       63.47     10.22 o
  -4  -2  17      114.46      134.07     13.62 o
  -2  -2  17      186.97      201.45     13.09 o
  -1  -2  17       19.37       23.42      9.41 o
   0  -2  17       86.12       94.27      6.36 o
   1  -2  17        9.39        5.14      4.67 o
   2  -2  17       73.37       76.06      7.73 o
   3  -2  17        9.28        5.73     24.58 o
   4  -2  17        8.06       10.58      9.59 o
  -4  -1  17        1.28       -0.23      1.96 o
  -3  -1  17       94.12       76.51     11.65 o
  -2  -1  17        0.39       12.58      7.60 o
  -1  -1  17      152.22      142.86     11.72 o
   0  -1  17       26.19       29.26      6.47 o
   1  -1  17      125.22      113.29      6.55 o
   2  -1  17       62.10       51.19      7.84 o
   3  -1  17       42.88       47.77      8.80 o
   4  -1  17       27.52       27.85      9.47 o
  -4   0  17       40.63       43.75      8.80 o
  -3   0  17       42.76       43.99      8.48 o
  -2   0  17       28.63       32.69      8.43 o
  -1   0  17       10.69        9.24      9.10 o
   0   0  17       36.63       28.89      7.92 o
   1   0  17       39.28       42.71      7.12 o
   2   0  17        5.45        8.98      9.75 o
   3   0  17        5.57        8.14      9.02 o
   4   0  17       12.54       23.67      8.87 o
  -4   1  17       26.54       23.14     11.68 o
  -3   1  17        1.46        3.35      5.66 o
  -2   1  17      421.65      412.68     16.88 o
  -1   1  17        3.24        0.73      5.19 o
   0   1  17      396.50      417.06      8.12 o
   1   1  17       44.73       61.92     12.68 o
   2   1  17      192.33      198.34     12.08 o
   3   1  17       37.78       46.59     13.95 o
   4   1  17       97.56       95.33      9.43 o
   5   1  17        7.07        1.95      6.79 o
  -4   2  17      109.64      133.62     15.35 o
  -3   2  17      187.97      218.73     14.47 o
  -2   2  17      122.04      135.78     12.17 o
  -1   2  17      130.94      131.25      7.70 o
   0   2  17        8.66       16.49      8.55 o
   1   2  17       90.23      126.94     11.46 o
   2   2  17        5.56       15.38      9.01 o
   3   2  17       42.17       44.99     10.36 o
   4   2  17        0.18       15.71      9.83 o
   5   2  17        7.31       17.19      8.52 o
  -3   3  17        1.06       -0.51      1.58 o
  -2   3  17        1.69       -0.16      2.75 o
  -1   3  17       35.30       57.97     10.74 o
   1   3  17       25.03       34.01     12.82 o
   2   3  17       13.79       12.08     13.43 o
   3   3  17       27.95       49.67     11.28 o
   4   3  17        3.32       10.46      9.78 o
  -4   4  17       37.12       61.08     12.51 o
  -3   4  17       41.36       56.19      8.52 o
  -2   4  17       80.08      101.70     10.84 o
  -1   4  17       10.24       28.34      9.72 o
   0   4  17       88.48      106.54     12.35 o
   1   4  17       12.43        3.39    191.26 o
   2   4  17      107.71      118.10      8.94 o
   3   4  17        2.90        6.70     14.99 o
   4   4  17       22.69       28.70      9.04 o
  -3   5  17       36.46       33.69      7.99 o
  -2   5  17       12.54       24.78      9.99 o
  -1   5  17       54.18       59.47      9.81 o
   0   5  17        2.72       17.19      6.30 o
   1   5  17      254.49      266.36      9.70 o
   2   5  17        5.59       15.14     10.68 o
   3   5  17       14.45        6.56     16.84 o
  -2   6  17        2.04       -1.01      5.78 o
  -1   6  17        2.13        6.73     15.13 o
   0   6  17       46.33       43.47     11.99 o
   1   6  17        7.77        2.51      7.01 o
   2   6  17       18.48       25.93     21.38 o
   3   6  17        0.17       27.41     10.79 o
  -1   7  17        6.91       -1.77      1.99 o
   0   7  17       47.93       29.60     13.66 o
   2   7  17       62.49       38.17     14.72 o
   0  -4  18        0.22       -0.95     74.04 o
  -2  -3  18       31.63       35.32     15.13 o
  -1  -3  18        1.07        2.20     98.79 o
   0  -3  18       21.72       16.41      8.94 o
   1  -3  18       92.49      112.03      7.65 o
   2  -3  18       38.97       39.99     10.39 o
  -3  -2  18        8.69       14.50     15.83 o
  -2  -2  18       16.69       13.40     13.95 o
  -1  -2  18       17.10       13.80     11.19 o
   0  -2  18       87.42       91.29      8.94 o
   1  -2  18        0.84        0.42      5.19 o
   2  -2  18       20.24       21.98      9.76 o
   3  -2  18        2.09       -0.62      4.96 o
  -3  -1  18       99.27       95.40     14.27 o
  -1  -1  18      247.04      245.64     12.91 o
   0  -1  18      107.46      135.11      6.58 o
   1  -1  18      220.94      218.47     11.82 o
   2  -1  18       22.17       26.21      7.69 o
   3  -1  18      122.26      131.66      9.47 o
  -3   0  18       13.76       11.84      9.05 o
  -2   0  18      234.71      238.19     12.83 o
  -1   0  18        0.35        1.24      6.14 o
   0   0  18       73.71       85.13      6.23 o
   1   0  18       26.95       20.91      8.27 o
   2   0  18       19.90       18.41      9.77 o
   3   0  18        1.27        2.78     13.38 o
  -4   1  18        7.04       -0.10      5.52 o
  -3   1  18       23.20       22.02     10.39 o
  -2   1  18       47.03       47.66      8.97 o
   0   1  18       71.02       86.54     10.41 o
   1   1  18       11.00       23.44     12.10 o
   2   1  18      152.22      153.98     13.10 o
   3   1  18       19.99       19.35     20.67 o
   4   1  18       53.33       56.14     10.54 o
  -4   2  18        8.31        0.63      1.20 o
  -3   2  18      128.10      152.19     15.02 o
  -2   2  18       40.10       56.42     10.70 o
  -1   2  18       84.36       91.33      8.06 o
   0   2  18      124.47      134.62     12.31 o
   1   2  18       83.85      117.47     12.33 o
   2   2  18       32.12       49.97     11.88 o
   3   2  18       20.16       37.74     11.80 o
   4   2  18       20.35       35.49     14.37 o
  -3   3  18       20.48       16.33     18.37 o
  -2   3  18       18.61       12.61     12.86 o
  -1   3  18        5.30       30.16      7.44 o
   0   3  18       36.42       33.30     16.02 o
   1   3  18       10.93        7.79     18.83 o
   2   3  18        8.34       13.86      9.82 o
   3   3  18       11.45       26.83     11.95 o
   4   3  18        0.29       20.37     11.47 o
  -3   4  18        9.69       26.15     15.16 o
  -2   4  18        1.68       30.16      9.46 o
  -1   4  18       86.57      123.80     12.79 o
   0   4  18       19.13       56.96     10.43 o
   1   4  18       31.41        8.07    754.62 o
   2   4  18       10.52       30.95      9.61 o
   3   4  18        2.11       19.32      9.23 o
   4   4  18        2.44       14.41     11.23 o
  -2   5  18       30.77       58.75     11.71 o
  -1   5  18       58.14       70.22     13.91 o
   0   5  18       25.09       39.05      8.31 o
   1   5  18       10.35       33.64      8.11 o
   2   5  18        1.06       20.72     12.60 o
   3   5  18       29.74       30.88     13.78 o
  -1   6  18       18.52       25.73     18.83 o
   0   6  18        6.02        8.29      8.61 o
   1   6  18        0.08        1.89      6.37 o
   2   6  18        1.95       28.61     12.05 o
   0  -3  19       73.57       59.51     13.46 o
  -2  -2  19        7.13        1.17     15.42 o
  -1  -2  19       18.53       26.11     11.97 o
   2  -2  19        5.91        8.10     12.23 o
  -2  -1  19        5.76       -0.95      4.18 o
  -1  -1  19      247.95      251.98     13.55 o
   0  -1  19        1.45        0.02      9.61 o
   1  -1  19       84.66       73.36      8.61 o
   2  -1  19       38.46       52.06      9.88 o
   3  -1  19       93.24      104.82      9.96 o
  -3   0  19       54.90       48.11     15.51 o
  -2   0  19      102.41      119.22     13.10 o
  -1   0  19      133.92      125.45     12.93 o
   0   0  19       14.45       18.39      8.61 o
   1   0  19       44.05       44.48      9.01 o
   2   0  19        0.96        0.24      1.55 o
   3   0  19       54.97       55.03      9.82 o
  -3   1  19        2.13        2.08      6.91 o
  -2   1  19        1.89        1.58      7.83 o
   0   1  19       12.07       24.18      9.59 o
   1   1  19        7.51       14.39      9.19 o
   2   1  19       12.99       21.52     10.67 o
   3   1  19       22.75       11.95     18.76 o
  -3   2  19        0.71        2.60    247.98 o
  -2   2  19       18.39       18.71     12.44 o
   0   2  19       46.52       47.82     15.49 o
   1   2  19       20.39       30.17     12.12 o
   2   2  19       53.11       84.47     13.72 o
   3   2  19       16.89       50.49     12.76 o
  -3   3  19       43.53       43.11     15.08 o
  -2   3  19      147.73      157.11     14.19 o
  -1   3  19       66.06       91.74     10.72 o
   0   3  19       87.16       89.16     14.72 o
   1   3  19       15.58        9.79     16.91 o
   2   3  19       93.06      115.83     14.26 o
   3   3  19        2.30        5.17      6.78 o
  -2   4  19       23.53       59.46     11.45 o
  -1   4  19        0.84        8.41      6.56 o
   0   4  19        0.31       40.54     10.79 o
   1   4  19       20.05        3.32      7.35 o
   2   4  19        1.61       34.36     11.04 o
   3   4  19        2.81       30.80     11.75 o
  -1   5  19       48.33       69.76     11.87 o
   0   5  19       14.54       32.01     10.49 o
   1   5  19       34.23       95.16     13.60 o
   2   5  19        3.69       17.93     12.61 o
  -1  -1  20       22.80       21.99     11.89 o
   1  -1  20       80.26       96.32     10.52 o
  -1   0  20       47.70       44.14     15.85 o
   0   0  20       75.67       85.36     11.95 o
   1   0  20        7.78       14.51      9.91 o
   2   0  20       26.44       26.43     11.90 o
   0   1  20        8.64       33.05     10.47 o
   1   1  20      102.51      142.50     13.24 o
   2   1  20        2.66       16.58     10.77 o
  -2   2  20       38.51       28.68     13.84 o
   0   2  20       16.99       18.62     17.07 o
   2   2  20        4.73       18.97     11.17 o
   0   3  20       45.57       33.57     17.01 o
   2   3  20       78.81      101.57     15.84 o
  -1   4  20        0.74       28.33     10.13 o
   0   4  20       18.88       53.13     11.43 o
   1   4  20        0.59       37.38     11.23 o
 
